# Supplementary material for: Maintenance of homeostatic plasticity at the Drosophila neuromuscular synapse requires continuous IP3-directed signaling
Source: eLife. 2019 Jun 10;8:e39643. doi: 10.7554/eLife.39643 (PMC6557630; doi:10.7554/eLife.39643)
Supplement: Figure 1—source data 1. — Values include EPSP amplitude in mV, resting membrane potential (RMP) in mV, mEPSP amplitude in mV, mEPSP frequency (Hz), quantal content, and quantal content corrected for non-linear summation (NLS). [file elife-39643-fig1-data1.xlsx]

## Sheet: Figure 1 raw data
Panels A-D	Driver Control
Genotype:	elaV(C155)-Gal4/Y; Sca-Gal4/+; BG57-Gal4/+
	EPSP amplitude (mV)	RMP (mV)	mEPSP amplitude (mV)	mEPSP frequency (Hz)	Quantal Content	NLS Quantal Content
mean	40.3499	-69.0347	0.834538	1.03631	48.5958	100.244
stdev	5.17459	4.28716	0.118354	0.237635	4.00346	13.3396
std error	1.43517	1.18904	0.0328256	0.0659081	1.11036	3.69974
n	13	13	13	13	13	13
	43.6777	-78.6177	0.883	0.922	49.4651	97.5409
	37.2924	-63.6733	0.949	1.267	39.2965	79.5774
	39.723	-69.905	0.855	0.885	46.4597	92.3887
	45.385	-71.3458	0.932	0.96	48.6964	110.155
	37.8648	-68.2225	0.796	0.774	47.5688	92.1994
	36.7854	-67.2871	0.689	1.261	53.3895	101.88
	28.199	-65.8355	0.6	0.512	46.9983	74.8195
	38.3847	-66.692	0.719	0.856	53.3862	106.88
	41.8911	-63.7213	0.923	1.198	45.3858	105.117
	41.6435	-71.8821	0.888	1.283	46.8959	95.4292
	47.8959	-72.48	0.979	1.227	48.9233	116.678
	46.8229	-72.5132	0.917	1.174	51.061	118.049
	38.983	-65.2754	0.719	1.153	54.2183	112.456
Panels A-D	GluRIII RNAi
Genotype:	elaV(C155)-Gal4/Y; Sca-Gal4/+; BG57-Gal4,UAS-GluRIII[RNAi]/+
	EPSP amplitude (mV)	RMP (mV)	mEPSP amplitude (mV)	mEPSP frequency (Hz)	Quantal Content	NLSC Quantal Content
mean	37.4703	-70.1412	0.636769	0.385	58.9265	110.644
stdev	4.23285	5.30788	0.0884407	0.137251	7.77481	20.5962
std error	1.13128	1.41859	0.0236368	0.0366819	2.07791	5.50457
n	14	14	14	14	14	14
	36.4507	-68.8061	0.67	0.31	54.404	101.224
	39.4095	-66.7083	0.564	0.527	69.8751	143.704
	38.4816	-65.6859	0.74	0.426	52.0021	105.79
	44.3741	-76.642	0.589	0.497	75.338	154.43
	42.1243	-77.3015	0.781	0.487	53.9364	104.228
	36.7354	-70.6886	0.737	0.455	49.8445	91.5039
	40.2149	-82.3732	0.729	0.237	55.1645	97.6973
	34.8181	-70.25	0.625	0.551	55.7089	98.403
	33.0254	-67.2331	0.508	0.437	65.0106	113.577
	35.1213	-66.0899	0.67	0.328	52.4199	97.3583
	31.2141	-68.5349	0.537	0.195	58.1269	96.469
	30.4432	-63.1414	0.517	0.103	58.8842	100.868
	39.9162	-68.3805	0.611	0.452	65.3293	133.124
	42.2548	-73.3942	0.622	0.262	67.9338	137.709
Panels A-D	PLCβ RNAi (GD11359)
Genotype:	elaV(C155)-Gal4/Y; Sca-Gal4/UAS-Plc21C[RNAi]; BG57-Gal4/+
	EPSP amplitude (mV)	RMP (mV)	mEPSP amplitude (mV)	mEPSP frequency (Hz)	Quantal Content	NLSC Quantal Content
mean	34.8756	-67.4177	0.802571	1.29579	44.6985	83.6938
standard deviation	5.28643	5.30295	0.139016	0.469922	10.2786	25.7621
standard error	1.41286	1.41727	0.0371536	0.125592	2.74708	6.88522
n	14	14	14	14	14	14
	41.5611	-79.0658	0.778	1.915	53.4204	100.157
	40.2592	-73.552	0.681	1.807	59.1178	114.093
	36.6891	-64.4377	1.013	1.26	36.2183	71.42
	28.8169	-66.1593	0.783	1.113	36.8032	59.205
	37.9042	-72.5115	0.855	1.665	44.3324	82.003
	41.7683	-65.1594	0.912	1.345	45.7985	103.087
	30.4821	-61.7367	0.977	2.123	31.1997	54.2525
	31.3148	-64.3646	1.036	1.086	30.2266	52.2137
	25.2008	-70.8902	0.794	1.142	31.739	46.1017
	34.1504	-63.8262	0.761	1.026	44.8757	83.502
	34.2914	-62.7095	0.599	0.505	57.2477	108.346
	39.5094	-61.75	0.673	0.7	58.7064	130.649
	28.7339	-65.2472	0.638	1.572	45.0374	72.8595
	37.5774	-72.4381	0.736	0.882	51.0563	93.8236
Panels A-D	GluRIII RNAi + PLCβ RNAi (GD11359)
Genotype	elaV(C155)-Gal4/Y; Sca-Gal4/UAS-Plc21C[RNAi]; BG57-Gal4,UAS-GluRIII[RNAi]/+
	EPSP amplitude (mV)	RMP (mV)	mEPSP amplitude (mV)	mEPSP frequency (Hz)	Quantal Content	NLSC Quantal Content
mean	29.5875	-66.0321	0.550824	0.288118	53.9262	89.3923
standard deviation	4.07126	2.89636	0.0549343	0.106193	9.2097	20.6848
standard error	0.987425	0.702469	0.0133235	0.0257555	2.23368	5.0168
n	17	17	17	17	17	17
	33.7654	-68.8365	0.522	0.43	64.6847	113.144
	23.6141	-62.1283	0.543	0.39	43.4882	64.6559
	24.9513	-62.3604	0.518	0.278	48.1685	73.5194
	32.3975	-64.7646	0.693	0.567	46.7497	82.4986
	32.0732	-66.6158	0.478	0.38	67.0987	115.413
	35.7676	-67.5851	0.526	0.166	67.9992	126.161
	34.4124	-73.1381	0.518	0.25	62.0235	108.192
	32.1282	-65.2896	0.568	0.29	55.4561	92.3823
	31.4991	-68.8047	0.494	0.234	63.7633	106.221
	26.3917	-63.6492	0.583	0.246	45.2688	70.5499
	31.0558	-65.0728	0.523	0.279	59.3801	101.275
	28.5789	-64.0074	0.567	0.226	50.4038	82.1126
	31.5307	-65.0035	0.573	0.167	55.0274	94.9386
	31.595	-66.88	0.56	0.267	56.4196	95.7832
	25.3649	-69.9059	0.651	0.177	38.9629	57.083
	24.9054	-64.8533	0.497	0.349	50.1115	75.0984
	22.9565	-63.6503	0.55	0.202	41.7391	60.6406
Panels E-H	wild type
Genotype:	w1118
	EPSP amplitude (mV)	RMP (mV)	mEPSP amplitude (mV)	mEPSP frequency (Hz)	Quantal Content	NLSC Quantal Content
mean	36.5979	-67.0113	0.779211	2.03246	48.2573	93.3044
stdev	5.22109	4.14838	0.149867	0.77494	9.78621	22.7013
std error	0.691551	0.549466	0.0198504	0.102643	1.29622	3.00685
n	57	57	57	57	57	57
	32.0588	-68.0248	0.706	3.338	45.4091	77.0796
	37.3117	-64.492	0.903	2.083	41.3197	82.7856
	28.3907	-65.3163	0.81	1.618	35.0503	56.2563
	35.4005	-62.0058	0.856	1.328	41.3557	81.3502
	39.0572	-76.1979	0.693	1.513	56.3596	103.055
	38.1379	-69.0609	0.661	1.672	57.6973	111.468
	37.6302	-68.3181	0.761	1.29	49.4483	95.1804
	36.021	-65.0716	0.545	1.555	66.0936	127.06
	38.3722	-71.2349	0.762	3.299	50.3572	95.4388
	35.7132	-63.8434	0.778	2.11	45.9039	88.8981
	34.8917	-64.0803	0.654	1.173	53.3512	100.852
	30.8546	-65.1148	0.48	1.295	64.2804	109.091
	46.665	-76.2882	0.683	1.808	68.3236	148.79
	36.894	-65.0855	0.769	1.89	47.9766	94.3235
	41.7524	-71.4933	0.718	0.96	58.151	119.245
	33.6903	-65.435	0.487	1.015	69.1792	125.011
	30.8039	-61.5916	0.799	1.158	38.553	67.6692
	40.9786	-65.2617	0.617	2.424	66.4159	145.803
	42.1371	-67.8328	0.813	1.855	51.8291	113.011
	35.6569	-63.0604	0.824	1.705	43.273	84.5254
	31.6713	-64.4771	0.707	2.504	44.7967	77.941
	36.4625	-64.8508	0.962	2.159	37.9028	73.9043
	39.8925	-68.5303	0.823	1.742	48.4721	98.5182
	41.8591	-67.9902	0.716	1.567	58.4625	126.193
	39.7297	-73.5382	0.869	2.962	45.7189	87.1812
	46.4017	-70.9713	0.997	2.824	46.5413	109.012
	49.1142	-73.4372	1.055	2.137	46.5537	113.169
	35.0694	-64.0468	0.543	3.106	64.5845	122.694
	34.4156	-64.2259	0.757	3.048	45.4632	84.7657
	42.0769	-66.3529	1.081	2.386	38.924	86.7068
	39.7277	-78.305	0.77	3.676	51.5944	93.7896
	35.7465	-66.6213	0.82	2.339	43.5932	81.7171
	37.4926	-64.716	0.773	2.441	48.5027	97.3561
	34.8912	-62.8137	0.98	1.243	35.6032	68.3604
	43.316	-74.47	0.653	1.362	66.3338	136.153
	36.6359	-70.1347	1.044	1.92	35.0919	64.6472
	42.5695	-67.9208	1.11	1.312	38.3509	84.5323
	41.8179	-66.3627	1.046	1.683	39.9789	88.3751
	36.967	-64.0454	0.686	2.749	53.8878	107.614
	38.1273	-72.7943	0.616	1.15	61.895	114.728
	38.4665	-66.4548	0.925	1.205	41.5854	83.6943
	40.7952	-64.9756	0.83	1.292	49.1509	107.814
	33.8285	-70.8231	0.64	3.377	52.857	90.9053
	36.7308	-67.9033	0.877	4.127	41.8823	79.2464
	27.0278	-61.74	0.791	1.719	34.1691	54.8237
	34.2194	-61.5278	0.753	1.246	45.4441	87.1254
	37.1139	-74.2198	0.741	1.939	50.0863	89.5485
	39.5173	-63.1664	0.74	1.581	53.4018	116.117
	40.5852	-68.4947	1.137	3.39	35.695	73.9093
	33.1534	-68.1475	0.618	2.844	53.6462	93.1749
	28.3639	-63.222	0.69	1.753	41.107	67.0991
	32.705	-65.1693	0.665	1.043	49.1804	87.0579
	20.5759	-61.9759	0.689	1.252	29.8635	41.8182
	35.8751	-65.8231	0.686	2.773	52.2961	99.2606
	35.5333	-66.4356	0.781	2.69	45.4972	85.0224
	30.1313	-62.9062	0.803	2.005	37.5235	63.9556
	25.056	-61.2434	0.722	2.215	34.7037	53.53
Panels E-H	wild type + 20 μM PhTox-433
Genotype:	w1118
	EPSP amplitude (mV)	RMP (mV)	mEPSP amplitude (mV)	mEPSP frequency (Hz)	Quantal Content	NLSC Quantal Content
mean	33.2924	-64.428	0.528208	0.817292	65.0536	119.665
stdev	3.52373	1.4504	0.094932	0.319532	13.8958	30.9593
std error	0.719279	0.296061	0.0193779	0.0652242	2.83646	6.31954
n	24	24	24	24	24	24
	33.8802	-64.5854	0.497	0.747	68.1694	124.909
	34.0232	-61.6637	0.483	0.629	70.4415	134.113
	36.3073	-62.8002	0.582	0.932	62.3837	124.45
	35.2808	-65.3935	0.771	1.477	45.7598	86.0075
	37.8766	-66.4663	0.576	0.466	65.758	130.301
	35.7837	-64.6762	0.585	1.069	61.1686	117.448
	34.7863	-63.5991	0.59	0.629	58.9599	111.803
	35.9551	-63.7956	0.574	1.634	62.6395	122.158
	30.1759	-66.0688	0.601	0.38	50.2095	83.2238
	32.6934	-63.979	0.639	0.643	51.1634	91.6789
	34.2192	-66.2321	0.428	0.62	79.9515	145.072
	38.8363	-62.8528	0.446	0.861	87.077	186.492
	32.4609	-63.4237	0.498	1.356	65.1825	116.836
	34.1905	-66.2206	0.475	1.085	71.98	130.534
	27.1126	-65.3197	0.53	0.809	51.1558	79.9267
	29.507	-64.0733	0.545	0.541	54.1413	89.9877
	35.2142	-64.9726	0.669	0.545	52.6371	99.2579
	23.0138	-65.3892	0.584	0.79	39.4073	56.7229
	32.8839	-65.7707	0.475	0.734	69.2292	122.311
	35.8602	-61.533	0.489	0.738	73.3337	147.052
	29.0047	-64.0707	0.493	0.797	58.833	96.6981
	34.167	-66.3463	0.371	0.922	92.0943	166.694
	34.2814	-62.7458	0.385	0.806	89.0425	168.401
	31.5023	-64.2946	0.391	0.405	80.5686	139.881
Panels E-H	PLCβ RNAi (GD11359)
Genotype:	elaV(C155)-Gal4/Y; Sca-Gal4/UAS-Plc21C[RNAi]; BG57-Gal4/+
	EPSP amplitude (mV)	RMP (mV)	mEPSP amplitude (mV)	mEPSP frequency (Hz)	Quantal Content	NLSC Quantal Content
mean	31.5633	-66.0416	0.8005	0.679071	40.6342	69.8345
standard deviation	3.39877	3.4164	0.153287	0.521525	7.50715	13.0882
standard error	0.908358	0.913071	0.0409677	0.139383	2.00637	3.49797
n	14	14	14	14	14	14
	32.0977	-64.5464	0.854	0.86	37.5851	66.0051
	34.1804	-64.4742	0.879	0.364	38.8856	71.8715
	31.2582	-67.8139	0.808	0.254	38.6859	64.6603
	28.158	-64.1762	0.55	0.447	51.1963	82.5228
	32.8599	-72.3123	0.728	0.867	45.1372	75.1298
	28.8497	-63.786	0.605	1.202	47.6854	78.3001
	29.5527	-65.6888	0.545	0.559	54.2252	88.9594
	36.7072	-69.9856	1.017	0.347	36.0936	66.7069
	34.0923	-62.9934	0.792	0.433	43.0458	80.7704
	37.7943	-67.397	0.925	0.569	40.8587	79.8518
	30.7509	-72.3858	0.798	0.358	38.5349	61.4842
	30.1156	-62.4416	0.905	0.63	33.277	56.9541
	25.0417	-63.9457	1.026	2.248	24.4072	36.9051
	30.4269	-62.6356	0.775	0.369	39.2605	67.562
Panels E-H	PLCβ RNAi (GD11359) + 20 μM PhTox-433
Genotype:	elaV(C155)-Gal4/Y; Sca-Gal4/UAS-Plc21C[RNAi]; BG57-Gal4/+
	EPSP amplitude (mV)	RMP (mV)	mEPSP amplitude (mV)	mEPSP frequency (Hz)	Quantal Content	NLSC Quantal Content
mean	30.9399	-66.5236	0.511357	0.284929	61.1244	106.771
standard deviation	6.25291	3.38836	0.045662	0.221469	13.7326	35.7041
standard error	1.67116	0.905576	0.0122037	0.0591902	3.6702	9.54231
n	14	14	14	14	14	14
	23.6902	-70.1273	0.47	0.267	50.4047	71.5627
	30.5966	-70.5239	0.465	0.226	65.7992	106.122
	27.7118	-62.4677	0.489	0.206	56.6702	91.759
	24.0226	-64.4035	0.482	0.109	49.8395	73.604
	29.2177	-62.4177	0.509	0.19	57.4022	96.2254
	29.6896	-64.063	0.542	1.007	54.7779	91.4291
	27.7098	-70.7984	0.481	0.249	57.6087	87.6777
	19.2984	-65.2368	0.64	0.161	30.1537	40.5566
	40.6966	-69.9347	0.473	0.287	86.0393	175.277
	39.1776	-71.0326	0.492	0.282	79.6293	154.165
	37.5049	-65.8883	0.516	0.345	72.6838	143.704
	34.2952	-62.8352	0.526	0.141	65.1999	123.219
	34.6221	-63.6264	0.543	0.369	63.7607	120.358
	34.9254	-67.9756	0.531	0.15	65.7729	119.133
Panels I-L	GluRIII RNAi
Genotype:	elaV(C155)-Gal4/Y; Sca-Gal4/+; BG57-Gal4,UAS-GluRIII[RNAi]/+
	EPSP amplitude (mV)	RMP (mV)	mEPSP amplitude (mV)	mEPSP frequency (Hz)	Quantal Content	NLSC Quantal Content
mean	34.0751	-67.6137	0.571706	0.287765	60.4846	108.285
std dev	3.18145	3.92904	0.0909469	0.0974792	7.66917	16.1891
std error	0.771615	0.952933	0.0220579	0.0236422	1.86005	3.92644
n	17	17	17	17	17	17
	35.4246	-65.4728	0.841	0.144	42.122	79.3812
	38.9624	-69.807	0.668	0.18	58.327	113.966
	33.9877	-66.1543	0.569	0.337	59.7323	107.878
	39.0304	-68.1274	0.586	0.42	66.6048	133.096
	32.9092	-63.8131	0.524	0.434	62.8039	113.333
	35.2335	-66.297	0.479	0.327	73.5564	136.669
	30.4951	-67.367	0.438	0.154	69.6234	114.921
	32.5323	-68.9675	0.589	0.252	55.2331	93.9291
	33.9756	-69.0235	0.564	0.298	60.2405	105.674
	29.9115	-63.8948	0.576	0.453	51.9298	87.2455
	34.6087	-66.7837	0.669	0.18	51.7319	94.183
	36.802	-66.5621	0.544	0.396	67.6507	130.268
	28.6268	-66.1828	0.501	0.269	57.1394	91.5351
	30.0822	-64.2006	0.504	0.301	59.687	100.385
	32.6123	-65.8887	0.544	0.227	59.949	105.125
	35.7475	-69.9594	0.547	0.285	65.3519	118.192
	38.3353	-80.931	0.576	0.235	66.5543	115.064
Panels I-L	GluRIII RNAi + 20 μM PhTox-433
Genotype:	elaV(C155)-Gal4/Y; Sca-Gal4/+; BG57-Gal4,UAS-GluRIII[RNAi]/+
	EPSP amplitude (mV)	RMP (mV)	mEPSP amplitude (mV)	mEPSP frequency (Hz)	Quantal Content	NLSC Quantal Content
mean	29.5911	-65.8435	0.374733	0.145533	80.046	133.152
stdev	3.74694	3.02781	0.048133	0.0901743	13.6311	29.5575
std error	0.967455	0.781777	0.0124279	0.0232829	3.51953	7.63171
n	15	15	15	15	15	15
	27.2925	-68.0125	0.309	0.106	88.3252	135.853
	32.2773	-66.2828	0.281	0.086	114.866	199.118
	29.8106	-61.7655	0.375	0.116	79.495	135.98
	25.4443	-62.8598	0.414	0.255	61.4597	94.4406
	31.4166	-66.3339	0.349	0.057	90.0189	152.981
	36.1351	-64.744	0.452	0.192	79.9449	154.767
	29.5622	-71.8655	0.394	0.087	75.0311	117.439
	28.0363	-68.7539	0.418	0.073	67.0724	104.149
	29.2931	-70.451	0.363	0.158	80.6973	126.905
	28.9419	-63.1573	0.424	0.113	68.2593	112.94
	22.3085	-66.3998	0.372	0.15	59.969	84.7016
	25.4808	-63.9525	0.303	0.041	84.0952	128.303
	31.1057	-61.9633	0.37	0.146	84.0694	148.073
	36.2772	-67.0014	0.403	0.211	90.0179	170.206
	30.4835	-64.1096	0.394	0.392	77.3693	131.431
Panels I-L	GluRIII RNAi + PLCβ RNAi (GD11359) + 20 uM PhTox-433
Genotype:	elaV(C155)-Gal4/Y; Sca-Gal4/UAS-Plc21C[RNAi]; BG57-Gal4,UAS-GluRIII[RNAi]/+
	EPSP amplitude (mV)	RMP (mV)	mEPSP amplitude (mV)	mEPSP frequency (Hz)	Quantal Content	NLSC Quantal Content
mean	27.2657	-64.9368	0.421091	0.167164	64.8702	105.055
standard deviation	5.6536	3.90312	0.0407884	0.179609	13.7087	34.5891
standard error	1.70462	1.17684	0.0122982	0.0541542	4.13333	10.429
n	11	11	11	11	11	11
	26.1302	-61.8209	0.441	0.2	59.2522	93.1383
	26.3136	-70.7513	0.447	0.102	58.8672	87.3219
	27.175	-67.9733	0.448	0.178	60.6584	93.1081
	27.9039	-67.2301	0.477	0.0098	58.4987	91.5915
	30.1955	-61.0876	0.474	0.686	63.7035	110.743
	31.1536	-62.4632	0.382	0.15	81.5539	143.058
	25.4479	-61.7065	0.406	0.066	62.6796	97.1611
	39.2466	-71.5576	0.4	0.119	98.1164	189.127
	28.4467	-61.9484	0.427	0.121	66.6198	110.184
	17.0926	-65.8819	0.351	0.111	48.6968	62.8551
	20.8168	-61.8842	0.379	0.096	54.9256	77.315
	Driver Control
Genotype:	elaV(C155)-Gal4/Y;Sca-Gal4/+; BG57-Gal4/+
	EPSP amplitude (mV)	RMP (mV)	mEPSP amplitude (mV)	mEPSP frequency (Hz)	Quantal Content	NLSC Quantal Content
mean	37.5	-68.3079	0.810318	1.96232	46.7421	91.8725
standard deviation	6.09011	4.63523	0.0913206	3.32566	7.74567	23.4606
standard error	1.29842	0.988234	0.0194696	0.709034	1.65138	5.00182
n	22	22	22	22	22	22
	34.1831	-65.5481	0.762	1.618	44.8598	81.9309
	42.0045	-65.0991	0.801	1.238	52.4401	118.998
	28.2935	-67.1459	0.834	1.667	33.9251	53.5732
	36.9331	-64.5695	0.72	1.834	51.2959	101.633
	32.0896	-63.7165	0.774	1.028	41.4595	73.42
	35.6426	-65.6216	0.698	1.542	51.0639	96.5892
	40.7699	-75.1323	0.799	3.009	51.0261	97.9199
	44.7772	-75.7571	0.982	1.241	45.5979	95.421
	37.8396	-70.5583	0.979	1.212	38.6513	72.8882
	36.1156	-70.415	0.857	1.749	42.1419	76.4985
	32.0882	-64.5746	0.867	13.855	37.0106	64.963
	24.3626	-62.1734	0.805	1.231	30.264	45.6854
	46.65	-75.2365	0.853	1.788	54.6893	120.807
	35.3219	-65.3549	0.675	1.04	52.3287	98.4994
	42.6992	-63.3281	0.762	1.156	56.0357	134.154
	38.2098	-64.7718	0.77	0.681	49.6232	101.483
	38.943	-68.3563	0.784	0.882	49.6722	98.7516
	37.3944	-70.1032	0.697	0.704	53.6505	100.625
	50.4143	-80.1047	1.073	2.761	46.9844	106.663
	40.6383	-69.9335	0.641	0.853	63.3982	128.963
	32.2417	-70.4079	0.847	1.318	38.0658	63.5464
	37.3884	-64.8647	0.847	0.764	44.1421	88.1806
	Driver Control + 20 μM PhTox-433
Genotype:	elaV(C155)-Gal4/Y; Sca-Gal4/+; BG57-Gal4/+
	EPSP amplitude (mV)	RMP (mV)	mEPSP amplitude (mV)	mEPSP frequency (Hz)	Quantal Content	NLSC Quantal Content
mean	40.5391	-66.9879	0.594909	0.536636	70.5387	150.612
stdev	3.27234	3.13371	0.120396	0.416816	14.4048	35.5361
std error	0.986647	0.94485	0.0363009	0.125675	4.3432	10.7146
n	11	11	11	11	11	11
	40.3035	-66.4832	0.431	0.188	93.5115	197.682
	35.4748	-63.6023	0.608	0.232	58.3466	112.634
	43.7469	-66.9164	0.692	0.436	63.2181	146.596
	42.2007	-64.0405	0.733	0.358	57.5726	133.88
	41.6746	-70.299	0.491	0.536	84.877	176.457
	35.2633	-63.2968	0.449	0.581	78.5375	151.355
	42.7724	-71.1863	0.635	0.381	67.3581	142.359
	36.8531	-72.7038	0.622	0.683	59.2494	106.872
	44.7142	-66.6377	0.502	0.324	89.072	213.832
	40.5996	-65.5371	0.809	1.713	50.1849	108.503
	42.3269	-66.1642	0.572	0.471	73.9981	166.562
