# Supplementary material for: Maintenance of homeostatic plasticity at the Drosophila neuromuscular synapse requires continuous IP3-directed signaling
Source: eLife. 2019 Jun 10;8:e39643. doi: 10.7554/eLife.39643 (PMC6557630; doi:10.7554/eLife.39643)
Supplement: Figure 2—source data 1. — Values as in Figure 1—source data 1. [file elife-39643-fig2-data1.xlsx]

## Sheet: Figure 2 raw data IP3-sponge
Panels A-E	IP3-sponge m49
Genotype:	elaV(C155)-Gal4/Y; Sca-Gal4/lacZ nz; UAS-IP3-sponge m49/BG57-Gal4
	EPSP amplitude (mV)	RMP (mV)	mEPSP amplitude (mV)	mEPSP frequency (Hz)	Quantal Content	NLS Quantal Content
mean	43.1249	-69.2455	0.887077	1.34208	49.045	111.05
stdev	5.94473	4.76549	0.120319	0.443558	7.12733	31.5074
std error	1.64877	1.32171	0.0333704	0.123021	1.97676	8.73858
n	13	13	13	13	13	13
	47.6301	-76.1915	1.022	1.758	46.6048	104.17
	37.6498	-65.2136	0.853	1.038	44.1382	88.3774
	39.5302	-70.3673	0.957	2.311	41.3064	81.2909
	40.1959	-62.5253	1.002	1.727	40.1156	89.9923
	39.7225	-66.7439	0.832	1.269	47.7434	98.9702
	46.0206	-63.8955	0.951	1.208	48.3918	128.285
	49.9739	-66.484	0.726	0.885	68.8346	198.594
	45.9634	-68.1459	0.865	0.636	53.1369	129.027
	33.4813	-69.4445	0.65	1.415	51.5097	89.0312
	35.3899	-66.6947	0.774	0.873	45.7234	84.8993
	43.0807	-72.0155	0.885	1.382	48.6787	102.541
	51.6052	-74.508	1.056	1.381	48.8685	125.514
	50.3795	-77.9614	0.959	1.564	52.5334	122.956
Panels A-E	GluRIII RNAi + IP3-sponge m49
Genotype:	elaV(C155)-Gal4/Y; Sca-Gal4/lacZ nz; UAS-IP3-sponge m49/BG57-Gal4, UAS-GluRIII[RNAi]
	EPSP amplitude (mV)	RMP (mV)	mEPSP amplitude (mV)	mEPSP frequency (Hz)	Quantal Content	NLSC Quantal Content
mean	28.4964	-64.368	0.550429	0.289857	52.4283	86.385
std dev	5.12054	1.68669	0.097904	0.173791	8.86097	19.4216
std error	1.36852	0.450787	0.0261659	0.0464476	2.36819	5.19064
n	14	14	14	14	14	14
	23.5931	-65.5259	0.582	0.509	40.5381	58.9546
	28.8009	-61.7103	0.579	0.11	49.7425	83.1299
	30.7379	-65.5075	0.486	0.2	63.2467	106.671
	27.4824	-63.4107	0.578	0.194	47.5475	75.9988
	26.6047	-65.5309	0.415	0.17	64.1077	98.9676
	34.6568	-65.7078	0.737	0.697	47.0242	86.7239
	20.3645	-63.2521	0.543	0.233	37.5037	51.9446
	37.0721	-67.1153	0.672	0.22	55.1668	106.24
	31.2035	-62.734	0.594	0.131	52.5311	91.9997
	29.6546	-62.7408	0.605	0.463	49.0159	82.7517
	27.9678	-66.3088	0.584	0.155	47.8901	75.597
	33.4099	-65.6021	0.493	0.428	67.7686	121.431
	28.7196	-62.7894	0.474	0.357	60.5899	100.075
	18.6816	-63.2169	0.364	0.191	51.323	68.9042
Panels A-E	IP3-sponge m30
Genotype:	elaV(C155)-Gal4/Y; Sca-Gal4/+; UAS-IP3-sponge m30/BG57-Gal4
	EPSP amplitude (mV)	RMP (mV)	mEPSP amplitude (mV)	mEPSP frequency (Hz)	Quantal Content	NLSC Quantal Content
mean	43.7468	-69.3794	0.805813	1.352	55.1403	123.276
stdev	5.62448	6.4098	0.142067	0.894019	7.28958	18.4481
std error	1.40612	1.60245	0.0355168	0.223505	1.8224	4.61204
n	16	16	16	16	16	16
	37.6327	-64.2907	0.575	4.356	65.4482	132.636
	32.8666	-62.315	0.639	1.289	51.4344	94.2872
	36.7576	-59.9856	0.676	0.883	54.3752	114.526
	37.0972	-62.0129	0.633	0.829	58.6054	120.873
	46.7317	-72.4493	0.859	0.601	54.4024	125.58
	44.0841	-68.5921	0.875	0.745	50.3818	114.745
	46.7723	-71.8497	0.882	0.789	53.0299	123.74
	43.5868	-67.7465	1.019	0.562	42.7741	97.3528
	50.9755	-84.4895	0.832	1.885	61.2687	133.043
	53.9288	-80.148	0.797	1.191	67.6647	168.414
	44.9055	-71.0322	0.766	1.21	58.6234	131.492
	39.9495	-68.2658	0.609	1.151	65.5986	133.993
	48.0034	-71.5963	0.935	1.735	51.3405	124.705
	47.7045	-66.9703	0.942	1.552	50.6418	133.19
	43.7835	-72.3329	0.999	1.314	43.8273	93.6053
	45.1683	-65.9931	0.855	1.54	52.8284	130.239
Panels A-E	GluRIII RNAi + IP3-sponge m30
Genotype:	elaV(C155)-Gal4/Y; Sca-Gal4/+; UAS-IP3-sponge m30/BG57-Gal4, UAS-GluRIII[RNAi]
	EPSP amplitude (mV)	RMP (mV)	mEPSP amplitude (mV)	mEPSP frequency (Hz)	Quantal Content	NLSC Quantal Content
mean	34.6294	-67.1582	0.633	0.2714	55.5096	101.993
stdev	4.10398	3.29799	0.0827673	0.119313	9.06632	20.7232
std error	1.05964	0.851538	0.0213704	0.0308066	2.34091	5.35072
n	15	15	15	15	15	15
	26.8975	-61.988	0.567	0.279	47.4382	75.7362
	34.1356	-63.3088	0.702	0.152	48.6262	90.9991
	37.8846	-69.5263	0.662	0.113	57.2275	109.292
	36.821	-70.9801	0.635	0.15	57.9859	106.336
	27.6888	-67.9916	0.793	0.355	34.9165	54.136
	34.8052	-66.2955	0.654	0.485	53.2189	97.863
	37.4315	-66.7296	0.632	0.438	59.227	115.641
	32.4165	-66.253	0.521	0.204	62.2198	108.23
	32.4931	-71.46	0.515	0.121	63.0934	104.96
	38.1451	-64.906	0.715	0.445	53.3498	108.709
	29.9366	-66.2085	0.579	0.212	51.7039	85.1549
	38.342	-63.3478	0.689	0.263	55.6487	116.601
	34.2456	-64.9225	0.692	0.261	49.4878	91.1513
	37.2845	-70.6522	0.502	0.261	74.272	138.126
	40.9137	-72.8029	0.637	0.332	64.2287	126.962
Panels F-I	IP3-sponge m49
Genotype:	elaV(C155)-Gal4/Y; Sca-Gal4/+; UAS-IP3-sponge m49/BG57-Gal4
	EPSP amplitude (mV)	RMP (mV)	mEPSP amplitude (mV)	mEPSP frequency (Hz)	Quantal Content	NLSC Quantal Content
mean	40.0996	-67.3701	0.903769	1.55238	45.2044	96.4836
stdev	4.66381	3.72604	0.120711	0.786534	8.77428	27.9753
std error	1.29351	1.03342	0.0334791	0.218145	2.43355	7.75895
n	13	13	13	13	13	13
	48.2045	-70.959	0.777	1.228	62.0393	153.342
	37.7142	-61.8215	0.808	1.112	46.6759	98.2878
	39.6009	-74.9916	0.962	0.838	41.1652	77.0797
	29.3274	-63.9571	0.872	1.474	33.6324	55.7332
	43.2132	-64.2831	0.791	1.338	54.6311	130.614
	42.7006	-64.4663	1.131	0.362	37.7547	88.5058
	45.4015	-70.0532	0.896	1.427	50.6713	117.062
	36.7171	-67.3945	1.096	0.736	33.501	63.7403
	42.6763	-66.7095	0.81	2.563	52.6867	118.754
	38.0439	-64.5569	0.867	3.198	43.88	89.5998
	37.588	-67.1061	1.024	2.346	36.7071	71.6213
	40.3329	-71.7847	0.944	1.794	42.7255	84.2977
	39.7739	-67.7274	0.771	1.765	51.5874	105.649
Panels F-I	IP3-sponge m49 + 20 μM PhTox-433
Genotype:	elaV(C155)-Gal4/Y; Sca-Gal4/+; UAS-IP3-sponge m49/BG57-Gal4
	EPSP amplitude (mV)	RMP (mV)	mEPSP amplitude (mV)	mEPSP frequency (Hz)	Quantal Content	NLSC Quantal Content
mean	38.5874	-65.2856	0.535267	0.9542	73.117	163.246
stdev	9.31356	3.32677	0.0908173	0.455671	19.4141	68.0776
std error	2.40475	0.858968	0.0234489	0.117654	5.01269	17.5776
n	15	15	15	15	15	15
	46.608	-66.7787	0.468	0.642	99.5897	253.437
	48.6023	-63.1396	0.504	0.955	96.4331	287.442
	14.8947	-66.9593	0.453	0.329	32.8801	40.7709
	43.5727	-65.1723	0.523	2.209	83.3129	198.193
	41.0477	-65.4866	0.697	1.28	58.892	129.086
	40.7022	-65.2691	0.674	0.765	60.389	131.496
	29.835	-62.8984	0.464	0.547	64.2996	108.848
	41.4558	-64.0704	0.517	0.667	80.1853	182.107
	42.806	-63.4761	0.536	0.772	79.8619	191.325
	43.1095	-65.1364	0.418	1.074	103.133	241.954
	36.6614	-62.4601	0.442	0.962	82.9444	167.888
	52.1344	-76.0473	0.646	1.453	80.7034	204.769
	28.2632	-62.8722	0.462	0.583	61.1759	99.9355
	33.2011	-66.2763	0.623	1.091	53.2923	94.3683
	35.9165	-63.2414	0.602	0.984	59.662	117.073
Panels F-I	GluRIII RNAi + IP3-sponge m49
Genotype:	elaV(C155)-Gal4/Y; Sca-Gal4/+; UAS-IP3-sponge m49/BG57-Gal4, UAS-GluRIII[RNAi]
	EPSP amplitude (mV)	RMP (mV)	mEPSP amplitude (mV)	mEPSP frequency (Hz)	Quantal Content	NLSC Quantal Content
mean	31.7462	-64.8755	0.657813	0.375063	48.8622	86.3892
stdev	4.89019	2.77256	0.113721	0.207417	7.29098	18.9391
std error	1.22255	0.693139	0.0284302	0.0518543	1.82275	4.73478
n	16	16	16	16	16	16
	28.2465	-68.6751	0.477	0.35	59.2169	92.3858
	31.2219	-72.0544	0.566	0.287	55.1624	89.0439
	26.3522	-63.1382	0.588	0.281	44.8167	70.0596
	28.6954	-65.0515	0.696	0.254	41.229	66.7505
	27.0301	-64.0025	0.655	0.092	41.2674	65.0146
	28.5927	-67.919	0.568	0.136	50.3392	79.519
	24.7152	-62.7248	0.537	0.12	46.0246	69.7178
	35.5661	-63.3058	0.719	0.426	49.4661	96.0832
	40.9738	-64.0438	0.807	0.685	50.773	113.681
	35.7669	-61.9242	0.811	0.255	44.1022	87.7281
	38.4677	-66.1071	0.892	0.309	43.1252	87.1995
	33.5099	-65.754	0.664	0.358	50.4667	90.499
	29.3502	-63.4503	0.714	0.461	41.1068	68.4649
	37.9933	-65.5325	0.555	0.804	68.4563	137.741
	27.9782	-61.7808	0.588	0.527	47.582	77.9743
	33.4791	-62.5434	0.688	0.656	48.6615	90.3656
Panels F-I	GluRIII RNAi + IP3-sponge m49 + 20 μM PhTox-433
Genotype:	elaV(C155)-Gal4/Y; Sca-Gal4/+; UAS-IP3-sponge m49/BG57-Gal4, UAS-GluRIII[RNAi]
	EPSP amplitude (mV)	RMP (mV)	mEPSP amplitude (mV)	mEPSP frequency (Hz)	Quantal Content	NLSC Quantal Content
mean	27.5169	-64.612	0.397929	0.217857	69.9236	116.137
std dev	6.91665	2.75729	0.0596367	0.185023	18.5116	45.155
std error	1.84855	0.736918	0.0159386	0.0494494	4.94743	12.0682
n	14	14	14	14	14	14
	18.9139	-63.6445	0.386	0.019	48.9996	65.933
	23.7183	-70.6007	0.343	0.087	69.1497	97.9831
	19.8477	-64.6272	0.341	0.064	58.2044	79.2929
	20.4473	-63.3239	0.321	0.095	63.6986	88.3306
	22.2932	-64.2144	0.463	0.086	48.1494	68.8231
	19.2565	-64.7014	0.368	0.068	52.3273	70.501
	26.9631	-63.046	0.503	0.085	53.6046	84.9686
	32.4019	-61.7374	0.446	0.496	72.6499	132.494
	37.8255	-70.3306	0.36	0.28	105.071	198.574
	34.0261	-62.9997	0.466	0.362	73.0173	136.765
	25.9085	-61.5644	0.405	0.228	63.9716	100.274
	36.2363	-66.3983	0.452	0.243	80.1689	152.502
	34.5036	-63.7711	0.399	0.647	86.4752	162.459
	32.8951	-63.609	0.318	0.29	103.444	187.022
