# Supplementary material for: Maintenance of homeostatic plasticity at the Drosophila neuromuscular synapse requires continuous IP3-directed signaling
Source: eLife. 2019 Jun 10;8:e39643. doi: 10.7554/eLife.39643 (PMC6557630; doi:10.7554/eLife.39643)
Supplement: Figure 3—source data 1. — These measures include bouton counts, muscle area (µm2), and boutons per µm2. [file elife-39643-fig3-data1.xlsx]

## Sheet: Figure 3 raw data NMJ growth
NMJ Growth Quantifications
Segment A2 Muscle 6/7					Segment A3 Muscle 6/7
	Driver Control				Driver Control
	Boutons	Muscle 6/7 Area (µm2)	Boutons/Area		Boutons	Muscle 6/7 Area (µm2)	Boutons/Area
mean	80	37935.6	0.00213397		52.8462	41991.7	0.00125461
stdev	15.4684	6449.72	0.000408644		11.517	3675.74	0.000228474
std error	4.46535	1861.87	0.000117965		3.19424	1019.47	6.33674e-05
n	12	12	12		13	13	13
	94	48666.1	0.00193153		49	39855.4	0.00122944
	88	43187	0.00203765		66	46547.4	0.00141791
	68	40785.3	0.00166727		33	39845.3	0.000828204
	74	37763.8	0.00195955		59	43327.5	0.00136172
	81	42346.2	0.0019128		61	44869.5	0.0013595
	78	39746.8	0.00196242		39	40769.7	0.000956593
	81	32373.9	0.00250202		46	44539.9	0.00103278
	72	34412.1	0.00209229		47	37391.8	0.00125696
	61	31877.2	0.00191359		43	35869.1	0.0011988
	58	25215.5	0.00230017		58	40615.4	0.00142803
	91	43767.5	0.00207917		54	39677.7	0.00136097
	114	35085.9	0.00324917		75	43917.6	0.00170774
					57	48666.4	0.00117124
	IP3-sponge				IP3-sponge
	Boutons	Muscle 6/7 Area (µm2)	Boutons/Area		Boutons	Muscle 6/7 Area (µm2)	Boutons/Area
mean	83.6	39374.8	0.00224234		53.1	43693.7	0.00124705
stdev	12.3396	7090.49	0.000792975		10.6922	7158.63	0.000312737
std error	3.90214	2242.21	0.000250761		3.38116	2263.76	9.8896e-05
n	10	10	10		10	10	10
	94	42368.9	0.00221861		74	49159.3	0.00150531
	70	43665.3	0.00160311		63	51463	0.00122418
	77	49929.1	0.00154219		52	50768.6	0.00102426
	72	46162.4	0.00155971		41	47536.3	0.000862499
	90	33540.2	0.00268335		49	39383.3	0.00124418
	109	26546.6	0.00410599		53	29605.6	0.0017902
	83	36837.1	0.00225317		52	39955.4	0.00130145
	80	37549.4	0.00213053		52	37692.9	0.00137957
	90	33190.3	0.00271164		59	41738.1	0.00141358
	71	43958.7	0.00161515		36	49634.9	0.000725296
	GluRIII RNAi				GluRIII RNAi
	Boutons	Muscle 6/7 Area (µm2)	Boutons/Area		Boutons	Muscle 6/7 Area (µm2)	Boutons/Area
mean	68.3	38489.9	0.00182232		44.3	43110.7	0.00108027
stdev	8.20637	7884.82	0.000302568		6.78315	8114.78	0.000361048
std error	2.59508	2493.4	9.56804e-05		2.14502	2566.12	0.000114173
n	10	10	10		10	10	10
	64	29406.5	0.00217639		47	43112.5	0.00109017
	74	44070.2	0.00167914		54	27780.6	0.0019438
	63	48625	0.00129563		50	38708.7	0.0012917
	68	35774.2	0.00190081		37	42948.6	0.000861495
	84	49170	0.00170836		52	54092.6	0.000961314
	61	28554.4	0.00213627		40	53862.7	0.000742629
	73	37997.5	0.00192118		33	49917.9	0.000661086
	58	29620.6	0.00195809		44	36031.5	0.00122115
	76	36775.1	0.00206661		46	43798.7	0.00105026
	62	44905.7	0.00138067		40	40853	0.000979119
	IP3-sponge; GluRIII RNAi				IP3-sponge; GluRIII RNAi
	Boutons	Muscle 6/7 Area (µm2)	Boutons/Area		Boutons	Muscle 6/7 Area (µm2)	Boutons/Area
mean	71.7857	37133.6	0.00205238		45.8462	40647.1	0.00121477
stdev	8.77215	8404.6	0.000651025		9.75403	7205.33	0.000615955
std error	2.34445	2246.23	0.000173994		2.70528	1998.4	0.000170835
n	14	14	14		13	13	13
	70	47888.4	0.00146173		44	41564.9	0.00105859
	62	42225.2	0.00146832		42	40264.1	0.00104311
	75	39740.8	0.00188723		36	42760.3	0.000841903
	74	38216.8	0.00193632		51	47238.3	0.00107963
	83	44961.3	0.00184603		40	43681.6	0.000915716
	79	42436.3	0.00186162		57	40823.3	0.00139626
	92	40138	0.00229209		32	43337.1	0.000738398
	65	40176.8	0.00161785		61	19298.3	0.00316091
	66	16036.1	0.0041157		41	35929.7	0.00114112
	68	33459.3	0.00203232		55	40502.7	0.00135793
	68	31732.5	0.00214291		37	40127.5	0.00092206
	58	24970.7	0.00232272		40	43977.8	0.00090955
	72	42008.3	0.00171395		60	48906.4	0.00122683
	73	35880.1	0.00203455
