# Supplementary material for: Maintenance of homeostatic plasticity at the Drosophila neuromuscular synapse requires continuous IP3-directed signaling
Source: eLife. 2019 Jun 10;8:e39643. doi: 10.7554/eLife.39643 (PMC6557630; doi:10.7554/eLife.39643)
Supplement: Figure 4—source data 1. — Values as in Figure 1—source data 1. [file elife-39643-fig4-data1.xlsx]

## Sheet: Figure 4 raw data
Panels A-F	wild type
Genotype:	w1118
	EPSP amplitude (mV)	RMP (mV)	mEPSP amplitude (mV)	mEPSP frequency (Hz)	Quantal Content	NLS Quantal Content
mean	36.12	-66.9923	0.813923	2.32726	45.7022	87.5704
stdev	4.95059	3.83828	0.160096	0.788992	9.66613	23.2206
n	65	65	65	65	65	65
	35.159	-69.1598	0.814	1.435	43.1929	77.7062
	31.6948	-62.6309	0.777	1.899	40.7912	72.3739
	29.7467	-61.9266	0.842	1.55	35.3286	60.2436
	43.1957	-72.2543	0.861	1.833	50.1693	105.653
	40.8871	-65.6895	0.848	1.287	48.216	104.862
	39.7157	-67.9573	0.89	2.395	44.6244	90.9691
	33.7156	-70.056	0.618	2.203	54.556	94.2489
	37.2267	-70.1182	1.13	2.404	32.944	61.5369
	35.4623	-70.5036	1.219	2.438	29.0913	51.9958
	31.9586	-71.2414	1.046	3.278	30.5532	50.3662
	31.1684	-64.5511	0.703	3.079	44.3363	76.1898
	36.4693	-68.0081	0.862	2.188	42.3078	79.4522
	39.1261	-67.3733	0.787	2.946	49.7155	100.574
	28.9454	-65.6652	0.588	2.449	49.2269	79.7257
	34.7782	-67.5944	0.96	4.668	36.2273	65.6536
	35.5048	-67.3428	0.764	4.8121	46.4722	85.9098
	34.9662	-63.4089	0.681	2.87	51.3454	98.0476
	25.7857	-65.6146	0.696	4.002	37.0484	56.2205
	31.0562	-67.7982	0.881	2.409	35.2511	58.6725
	28.4171	-61.3978	0.676	3.145	42.0372	69.8305
	19.8093	-61.2615	0.721	2.058	27.4748	38.0527
	39.1793	-64.8678	0.707	2.048	55.4162	116.253
	34.5325	-63.6484	0.73	1.859	47.3048	89.0666
	33.6533	-70.6624	0.713	3.087	47.1996	80.9893
	35.2259	-63.6842	0.783	2.59	44.9883	86.1953
	33.4119	-63.521	0.785	2.605	42.563	78.0191
	37.8561	-69.5441	0.774	3.442	48.9097	93.3237
	36.9389	-67.0565	0.803	2.393	46.0011	88.3573
	36.1531	-67.0501	0.907	3.125	39.86	75.0964
	34.286	-65.0431	0.778	2.494	44.0694	81.1418
	40.3734	-69.7355	0.867	1.956	46.5667	94.3297
	42.6856	-69.5842	0.895	1.942	47.6934	102.867
	31.5944	-69.4386	1.055	1.378	29.9473	49.7232
	36.6627	-62.5723	0.913	2.774	40.1563	81.1546
	39.3917	-67.0604	0.819	1.517	48.0973	98.3944
	40.4923	-68.5262	0.935	1.576	43.3073	89.414
	47.0876	-75.17	1.276	1.536	36.9025	82.531
	32.2735	-67.829	0.753	3.28	42.8598	73.2235
	36.1055	-65.9686	1.12	2.511	32.2371	61.4355
	35.4355	-65.4532	0.803	3.456	44.1288	83.2047
	42.3841	-71.011	1.118	1.808	37.9106	79.5087
	38.2963	-68.8299	0.727	2.069	52.6772	102.447
	37.3648	-70.2432	1.052	1.977	35.5179	66.4686
	46.1183	-73.2447	0.727	1.747	63.4365	142.237
	42.6873	-79.7671	0.54	2.674	79.0506	150.726
	35.9822	-66.688	0.688	1.565	52.2997	98.5302
	37.3001	-67.3592	0.654	2.041	57.0337	110.139
	38.819	-74.0366	0.912	4.023	42.5647	79.1061
	42.8653	-70.0093	0.559	2.987	76.682	165.175
	36.0288	-62.3433	0.664	1.725	54.2602	108.094
	31.4228	-69.081	0.756	2.146	41.5645	68.9696
	39.5268	-68.3597	0.75	1.883	52.7023	106.346
	37.6376	-62.0921	0.798	1.278	47.165	98.6874
	44.4759	-73.3357	0.74	1.936	60.1026	128.892
	26.958	-61.6121	0.61	2.486	44.1934	70.8733
	42.1261	-65.0985	0.908	1.808	46.3944	105.669
	31.3545	-61.3894	0.551	2.148	56.9047	101.471
	32.0193	-63.3906	0.603	2.552	53.1001	94.1969
	38.3737	-62.909	1.035	1.093	37.0761	78.2729
	40.2835	-65.1342	0.88	1.789	45.7767	98.6892
	39.8737	-66.72	0.829	1.335	48.0986	100.149
	35.2222	-66.7136	0.702	2.044	50.1741	92.7672
	36.4772	-64.1683	0.699	1.749	52.1848	102.689
	31.4007	-61.2316	0.952	1.993	32.984	58.987
	34.6725	-61.7611	0.671	1.499	51.6728	99.9795
	GluRIIA
Genotype:	w; GluRIIASP16
	EPSP amplitude (mV)	RMP (mV)	mEPSP amplitude (mV)	mEPSP frequency (Hz)	Quantal Content	NLSC Quantal Content
mean	29.1458	-68.7295	0.4553	0.937421	65.9795	107.315
std dev	5.07179	4.02988	0.0885998	0.534	15.0742	30.493
std error	1.03527	0.822595	0.0180854	0.109002	3.07701	6.22435
n	24	24	24	24	24	24
	34.6582	-65.8046	0.44319	0.480111	78.2017	144.072
	26.3939	-65.1287	0.464	0.511	56.8835	87.6906
	31.0144	-68.6839	0.492	1.236	63.0374	104.05
	27.326	-65.1513	0.41	0.523	66.6487	104.73
	28.5551	-70.7645	0.423	1.272	67.5061	104.428
	34.2358	-74.4275	0.462	0.969	74.1035	124.65
	30.5648	-68.4112	0.4	0.577	76.4119	125.225
	30.5628	-76.0448	0.422	0.709	72.4237	112.319
	37.846	-72.7982	0.736	1.394	51.4213	94.7137
	25.0844	-68.3077	0.498	1.986	50.3703	74.11
	27.2466	-65.0988	0.388	0.605	70.2231	110.207
	26.0872	-70.0898	0.411	0.629	63.4725	94.1343
	34.2133	-66.4474	0.505	2.499	67.7491	122.632
	31.5903	-63.8009	0.408	0.604	77.4273	135.374
	26.29	-65.7293	0.433	1.796	60.7159	93.0024
	37.3288	-69.6421	0.418	0.492	89.3033	168.086
	33.0671	-70.7348	0.411	1.177	80.4553	136.267
	29.3687	-64.6577	0.347	0.783	84.636	139.52
	26.8602	-68.5597	0.393	0.781	68.3465	103.856
	26.4093	-62.9872	0.387	0.526	68.2411	106.933
	22.8555	-66.4042	0.478	0.417	47.8148	68.223
	32.8339	-77.1043	0.39	0.928	84.1896	135.125
	15.1188	-75.5382	0.546	0.925	27.6901	33.6351
	23.9883	-67.192	0.662	0.679	36.2361	52.5742
	wild type, vehicle control (2% v/v DMSO)
Genotype:	w1118
	EPSP amplitude (mV)	RMP (mV)	mEPSP amplitude (mV)	mEPSP frequency (Hz)	Quantal Content	NLSC Quantal Content
mean	35.8441	-64.8936	0.851667	5.39542	42.7997	83.1354
stdev	4.19114	2.58432	0.148713	1.55774	6.12726	15.5739
std error	1.20988	0.746029	0.0429297	0.449682	1.76879	4.49581
n	12	12	12	12	12	12
	38.4893	-67.1218	0.742	7.912	51.8724	103.553
	40.4443	-64.2924	0.884	5.535	45.7515	100.419
	40.2643	-69.8372	1.165	4.034	34.5616	69.7272
	38.3706	-62.9627	0.801	3.77	47.9033	101.039
	31.4437	-67.2085	0.73	4.513	43.0736	72.6683
	32.6319	-61.9817	0.864	3.771	37.7684	69.089
	33.9289	-61.8676	1.026	3.416	33.0691	62.643
	40.4957	-66.6181	0.912	5.904	44.4032	94.1821
	36.2609	-62.951	0.82	7.576	44.2206	87.924
	38.2149	-63.0751	0.932	6.607	41.0031	85.9521
	31.3911	-63.6145	0.607	6.75	51.7152	90.163
	28.1935	-67.1929	0.737	4.957	38.2544	60.2654
	GluRIIA, 2% v/v DMSO, vehicle control
Genotype:	w; GluRIIASP16
	EPSP amplitude (mV)	RMP (mV)	mEPSP amplitude (mV)	mEPSP frequency (Hz)	Quantal Content	NLS Quantal Content
mean	26.0861	-65.1724	0.461091	1.21291	57.5012	89.4673
stdev	3.7875	2.20226	0.0616384	0.539872	11.2116	23.0596
std error	1.14198	0.664007	0.0185847	0.162778	3.38044	6.95272
n	11	11	11	11	11	11
	32.955	-66.8021	0.486	2.162	67.8086	118.773
	30.2941	-64.0545	0.406	1.155	74.616	126.271
	24.6185	-63.6725	0.495	0.488	49.7344	74.6945
	25.5515	-62.8823	0.391	1.001	65.349	100.628
	26.8954	-63.1824	0.394	1.698	68.2624	107.927
	28.3467	-68.3235	0.471	0.868	60.184	94.3201
	23.6544	-67.5776	0.607	0.834	38.9694	56.064
	23.5438	-65.2989	0.424	1.866	55.5278	80.7878
	27.9452	-68.2868	0.491	0.809	56.9148	88.5089
	24.1947	-62.5467	0.453	1.65	53.4099	80.1355
	18.9483	-64.269	0.454	0.811	41.7364	56.0318
	wild type + 5 μM Xestospongin C
Genotype:	w1118
	EPSP amplitude (mV)	RMP (mV)	mEPSP amplitude (mV)	mEPSP frequency (Hz)	Quantal Content	NLSC Quantal Content
mean	38.8015	-66.3922	0.854769	3.06538	46.309	95.1883
stdev	4.03796	3.27514	0.13762	1.21921	8.32351	23.2254
std error	1.11993	0.90836	0.038169	0.338148	2.30853	6.44158
n	13	13	13	13	13	13
	36.8095	-64.9605	0.925	4.518	39.794	78.1886
	38.0745	-63.8153	0.876	2.519	43.464	89.7659
	41.2507	-66.7709	1.031	2.555	40.0104	86.4759
	40.4683	-64.5498	0.952	1.921	42.5087	92.9834
	36.0872	-63.5583	0.767	3.889	47.0499	92.3622
	46.9181	-72.2843	0.897	2.646	52.3056	121.696
	42.6149	-69.2796	0.878	2.706	48.5363	104.949
	35.2045	-67.765	0.793	3.181	44.3941	81.1153
	42.9158	-66.4108	0.611	2.26	70.2386	160.233
	40.8384	-72.7627	1.123	6.323	36.3654	71.7889
	33.2448	-63.581	0.735	2.242	45.231	82.5101
	35.6097	-64.0819	0.81	2.982	43.9626	84.6543
	34.3832	-63.2783	0.714	2.108	48.1558	90.7255
	GluRIIA + 5 μM Xestospongin C
Genotype:	w; GluRIIASP16
	EPSP amplitude (mV)	RMP (mV)	mEPSP amplitude (mV)	mEPSP frequency (Hz)	Quantal Content	NLS Quantal Content
mean	28.4894	-68.236	0.455333	0.7518	63.9808	104.262
std dev	7.15349	5.88423	0.107568	0.359498	16.6292	37.9732
std error	1.84702	1.5193	0.0277739	0.0928219	4.29364	9.80465
n	15	15	15	15	15	15
	18.8362	-66.228	0.415	0.374	45.3884	60.2851
	29.3664	-69.9078	0.389	0.938	75.4921	119.356
	23.947	-61.9472	0.412	0.392	58.1237	87.1211
	28.8034	-67.6188	0.373	0.464	77.2208	122.785
	37.3247	-62.067	0.517	0.544	72.1947	149.756
	14.8696	-63.5033	0.358	0.605	41.5352	52.0686
	25.8312	-61.6348	0.476	0.564	54.2671	84.8713
	27.4941	-64.6999	0.381	0.549	72.1629	114.193
	41.5838	-81.6453	0.454	1.648	91.5943	167.678
	40.026	-73.3432	0.436	0.773	91.8027	176.63
	24.3789	-76.5859	0.446	0.925	54.6611	76.0827
	28.9353	-70.5378	0.53	0.832	54.5949	85.2081
	29.9462	-70.867	0.468	0.852	63.9876	101.618
	26.2882	-70.1799	0.379	0.473	69.3621	103.197
	29.71	-62.7738	0.796	1.344	37.3241	63.0741
	wild type + 20 μM Xestospongin C
Genotype:	w1118
	EPSP amplitude (mV)	RMP (mV)	mEPSP amplitude (mV)	mEPSP frequency (Hz)	Quantal Content	NLSC Quantal Content
mean	37.304	-64.1242	0.999357	6.08943	37.678	76.3661
stdev	3.0495	2.08888	0.137665	1.35902	3.47491	9.37102
std error	0.815013	0.558277	0.0367925	0.363212	0.928708	2.50451
n	14	14	14	14	14	14
	42.2216	-60.4748	1.151	5.374	36.6825	91.501
	39.118	-62.1056	0.98	5.85	39.9163	87.2508
	33.1784	-61.6538	0.946	4.93	35.0723	65.316
	37.9337	-65.2597	1.032	4.591	36.7575	74.1134
	33.7063	-66.1443	0.812	6.312	41.5103	74.4798
	35.3366	-63.3842	0.864	5.283	40.8988	78.8833
	41.1576	-67.1603	0.937	7.698	43.9248	94.1388
	32.5857	-64.6375	0.834	7.905	39.0716	69.3481
	38.6987	-64.3124	1.073	6.388	36.0659	75.256
	35.4565	-62.492	0.935	8.795	37.9214	74.2259
	35.0766	-62.6731	0.98	3.785	35.7924	69.1858
	38.9279	-64.7224	0.998	6.043	39.0059	81.4263
	39.6337	-65.2027	1.332	5.63	29.755	62.9102
	39.2253	-67.5159	1.117	6.668	35.1166	71.0904
	GluRIIA + 20 μM Xestospongin C
Genotype:	w; GluRIIASP16
	EPSP amplitude (mV)	RMP (mV)	mEPSP amplitude (mV)	mEPSP frequency (Hz)	Quantal Content	NLS Quantal Content
mean	21.4206	-64.0893	0.538308	1.27954	40.4004	57.3883
stdev	3.27295	2.42204	0.0726503	0.526604	7.58684	12.662
std error	0.907754	0.671753	0.0201496	0.146054	2.10421	3.51182
n	13	13	13	13	13	13
	22.6771	-63.8497	0.481	1.339	47.1458	68.0385
	16.3376	-63.0346	0.452	0.725	36.1452	46.5607
	23.8059	-69.3072	0.501	0.858	47.5167	67.8978
	20.0386	-61.3144	0.392	0.515	51.1188	71.0961
	21.458	-64.5038	0.547	1.283	39.2285	55.0971
	24.6147	-68.3099	0.559	1.709	44.0335	64.2192
	25.0722	-64.9112	0.564	1.311	44.4543	66.8176
	20.3803	-62.057	0.52	0.725	39.1928	54.6496
	23.4673	-61.5665	0.589	1.179	39.8426	59.2816
	24.4476	-62.8728	0.518	1.346	47.1961	71.0232
	23.4074	-62.5285	0.668	2.229	35.0411	51.7391
	17.0151	-65.1468	0.602	1.218	28.2642	36.5371
	15.7458	-63.7586	0.605	2.197	26.0261	33.09
	wild type + 2% v/v DMSO + 20 μM PhTox
Genotype:	w1118
	EPSP amplitude (mV)	RMP (mV)	mEPSP amplitude (mV)	mEPSP frequency (Hz)	Quantal Content	NLSC Quantal Content
mean	35.7045	-66.9524	0.563733	1.8648	64.4471	121.168
stdev	3.66391	4.29806	0.0928851	0.673815	9.86466	21.9887
std error	0.946018	1.10975	0.0239828	0.173978	2.54704	5.67746
n	15	15	15	15	15	15
	38.7422	-68.4448	0.526	2.285	73.6544	145.527
	40.2086	-66.357	0.644	1.872	62.4357	131.884
	37.0416	-66.5865	0.593	2.009	62.4648	120.976
	34.2282	-62.4255	0.635	2.784	53.9027	102.204
	38.9372	-77.6752	0.484	0.788	80.4489	144.72
	35.6348	-63.6907	0.467	0.763	76.3058	147.757
	34.7775	-61.5422	0.436	0.963	79.7649	155.218
	26.6213	-62.6488	0.477	2.205	55.8098	88.0889
	30.9051	-63.971	0.529	1.685	58.4218	100.347
	36.7901	-70.0149	0.62	1.677	59.3388	109.844
	39.2724	-69.5536	0.795	1.556	49.3992	97.5611
	36.2689	-65.0524	0.588	2.482	61.6818	119.365
	35.2157	-65.1157	0.629	3.051	55.9869	105.401
	38.8544	-69.3148	0.528	1.763	73.5878	144.255
	32.0691	-71.8931	0.505	2.089	63.5031	104.377
	wild type + 20 μM Xestospongin C + 20 μM PhTox
Genotype:	w1118
	EPSP amplitude (mV)	RMP (mV)	mEPSP amplitude (mV)	mEPSP frequency (Hz)	Quantal Content	NLSC Quantal Content
mean	34.2405	-64.6221	0.556737	1.46926	61.8303	115.86
stdev	4.12803	3.44632	0.0636892	0.644378	6.96292	21.2544
std error	0.947035	0.790639	0.0146113	0.14783	1.5974	4.8761
n	19	19	19	19	19	19
	35.9712	-70.8	0.677	0.548	53.1332	95.7679
	38.2528	-63.9245	0.58	1.098	65.9532	136.679
	29.0728	-63.696	0.592	1.285	49.1094	81.1051
	34.191	-62.3643	0.522	0.856	65.4999	124.167
	42.8465	-72.6936	0.724	1.255	59.1802	122.815
	35.8498	-65.3596	0.569	1.608	63.005	120.173
	36.184	-69.2276	0.56	1.884	64.6143	118.931
	41.4611	-66.0961	0.592	1.273	70.0356	153.874
	34.5937	-61.5661	0.487	1.355	71.0344	137.499
	35.8109	-61.1342	0.507	1.127	70.633	142.241
	32.3804	-69.6086	0.513	0.802	63.1198	106.396
	35.6004	-62.465	0.542	0.943	65.6834	129.114
	31.3507	-64.0171	0.502	0.966	62.4517	108.34
	29.3751	-63.2295	0.478	2.575	61.4541	102.618
	27.105	-61.8581	0.515	1.61	52.631	84.5073
	29.3378	-62.551	0.617	1.332	47.5492	79.8308
	34.7473	-62.4676	0.517	2.057	67.2095	129.122
	35.5799	-62.1056	0.55	2.988	64.6908	127.707
	30.8587	-62.6547	0.534	2.354	57.7878	100.453
