# Supplementary material for: Maintenance of homeostatic plasticity at the Drosophila neuromuscular synapse requires continuous IP3-directed signaling
Source: eLife. 2019 Jun 10;8:e39643. doi: 10.7554/eLife.39643 (PMC6557630; doi:10.7554/eLife.39643)
Supplement: Figure 5—source data 1. — Values as in Figure 1—source data 1. [file elife-39643-fig5-data1.xlsx]

## Sheet: Figure 5 raw data
Panels A-F	wild type + 1 μM 2-APB
Genotype:	w1118
	EPSP amplitude (mV)	RMP (mV)	mEPSP amplitude (mV)	mEPSP frequency (Hz)	Quantal Content	NLS Quantal Content
mean	35.8893	-68.0348	0.799267	3.62647	44.9968	85.194
stdev	4.879	4.22693	0.0870636	1.12845	5.03199	16.5306
std error	1.25975	1.09139	0.0224797	0.291363	1.29925	4.26818
n	15	15	15	15	15	15
	35.0663	-64.0198	0.721	6.283	48.6356	92.4177
	33.7783	-61.5122	0.757	2.477	44.6212	84.5648
	33.9468	-72.6081	0.87	3.593	39.0193	66.2398
	40.4573	-73.449	0.865	3.84	46.7714	90.7856
	41.0085	-65.0058	0.804	2.541	51.0056	112.53
	40.0048	-63.0759	0.851	2.69	47.0092	103.874
	40.751	-65.8816	0.94	2.773	43.3521	93.64
	35.3555	-73.0903	0.657	3.763	53.8136	93.6715
	37.4238	-73.7803	0.904	4.18	41.3981	74.8189
	35.0916	-73.2144	0.72	1.723	48.7383	84.2788
	24.5728	-65.6383	0.643	3.327	38.2159	56.6054
	35.2145	-64.7258	0.799	4.746	44.0732	83.3534
	41.1248	-68.8471	0.854	4.267	48.1555	100.655
	27.2054	-67.7541	0.775	3.61	35.1038	53.9967
	37.3376	-67.9196	0.829	4.584	45.0393	86.4779
	GluRIIA + 1 μM 2-APB
Genotype:	w; GluRIIASP16
	EPSP amplitude (mV)	RMP (mV)	mEPSP amplitude (mV)	mEPSP frequency (Hz)	Quantal Content	NLS Quantal Content
mean	23.4319	-67.2083	0.528286	0.880429	45.2547	66.3721
stdev	4.24588	3.08278	0.0853359	0.35186	9.87655	19.1156
std error	1.13476	0.823908	0.022807	0.0940386	2.63962	5.10887
n	14	14	14	14	14	14
	23.9277	-68.0654	0.451	1.031	53.0548	76.504
	25.2408	-64.9555	0.454	0.542	55.5965	83.8237
	18.6166	-69.178	0.399	1.004	46.6583	61.0011
	18.5021	-72.6687	0.47	0.909	39.3662	50.7173
	21.7039	-67.2261	0.528	0.82	41.1058	57.1742
	16.8648	-69.9996	0.628	0.37	26.8547	34.0282
	26.188	-69.9146	0.498	1.62	52.5864	78.2187
	32.622	-65.2522	0.522	0.614	62.4943	110.317
	23.4487	-65.9811	0.557	0.444	42.0983	60.8896
	24.7769	-64.9162	0.567	0.76	43.6983	65.2923
	27.2611	-61.1512	0.733	1.007	37.1911	60.2914
	25.6392	-68.5248	0.474	1.072	54.091	80.3146
	18.6842	-63.457	0.598	1.418	31.2444	41.9026
	24.5706	-69.6259	0.517	0.715	47.5253	68.7352
	wild type + 10 μM 2-APB
Genotype:	w1118
	EPSP amplitude (mV)	RMP (mV)	mEPSP amplitude (mV)	mEPSP frequency (Hz)	Quantal Content	NLSC Quantal Content
mean	43.2568	-64.9507	0.831667	4.66173	53.2675	128.28
stdev	3.24627	2.59034	0.131484	3.47963	9.54032	31.3875
std error	0.838184	0.668823	0.0339491	0.898437	2.4633	8.10422
n	15	15	15	15	15	15
	35.955	-61.4374	0.607	4.474	59.2339	119.257
	46.2634	-66.7155	0.773	5.166	59.8492	150.773
	43.9825	-65.4561	1.007	6.372	43.6768	104.713
	48.1507	-65.4308	0.624	2.945	77.1646	213.364
	44.4767	-61.9919	0.945	16.613	47.0652	123.143
	41.3146	-68.8037	1.017	2.141	40.624	85.3933
	45.839	-64.3575	0.898	3.269	51.0457	133.094
	40.9584	-62.2075	0.746	4.249	54.904	126.867
	45.2235	-65.4533	0.852	3.979	53.0792	132.485
	41.1694	-63.7188	0.64	2.404	64.3272	145.69
	39.2073	-70.9037	0.918	4.407	42.7095	82.8694
	41.9476	-64.749	0.933	3.873	44.96	102.456
	45.7973	-64.8345	0.838	2.877	54.6507	140.845
	46.3562	-66.0766	0.826	3.945	56.1213	143.656
	42.2108	-62.1246	0.851	3.212	49.6014	119.593
	GluRIIA + 10 μM 2-APB
Genotype:	w; GluRIIASP16
	EPSP amplitude (mV)	RMP (mV)	mEPSP amplitude (mV)	mEPSP frequency (Hz)	Quantal Content	NLS Quantal Content
mean	23.9223	-64.9281	0.442786	0.668214	54.9412	82.1948
stdev	3.86762	2.34462	0.0608013	0.306616	10.9878	21.5882
std error	1.03367	0.626627	0.0162498	0.0819467	2.9366	5.76968
n	14	14	14	14	14	14
	19.466	-68.7665	0.516	0.691	37.7248	50.1084
	24.1918	-64.5737	0.451	0.569	53.6404	79.3969
	19.3504	-62.8883	0.437	0.31	44.2801	60.2845
	27.8768	-63.0711	0.377	1.19	73.9437	119.554
	24.2985	-63.0584	0.401	1.437	60.5947	90.7908
	24.7076	-63.8402	0.506	0.641	48.8293	73.3844
	19.593	-62.9971	0.433	0.749	45.2493	61.8504
	30.1028	-66.1453	0.46	0.582	65.4409	108.227
	29.5862	-61.0225	0.492	0.342	60.1345	103.071
	28.9586	-68.2314	0.462	0.569	62.681	99.5199
	20.4415	-67.5736	0.556	0.384	36.7652	49.9195
	21.3528	-67.3094	0.383	0.603	55.7513	77.0257
	22.6379	-64.4306	0.357	0.683	63.4116	91.128
	22.3487	-65.085	0.368	0.605	60.7301	86.4664
	wild type + 1 μM 2-APB
Genotype:	w1118
	EPSP amplitude (mV)	RMP (mV)	mEPSP amplitude (mV)	mEPSP frequency (Hz)	Quantal Content	NLSC Quantal Content
mean	39.9033	-65.9644	0.749091	2.92064	53.5438	114.21
stdev	4.01682	2.96684	0.0694686	0.775278	5.97922	19.9658
std error	1.21112	0.894537	0.0209456	0.233755	1.8028	6.01993
n	11	11	11	11	11	11
	40.4296	-64.115	0.632	3.823	63.9709	140.749
	41.5651	-63.4851	0.748	3.123	55.5684	127.928
	41.0161	-64.3389	0.734	2.67	55.8802	124.661
	40.3705	-65.0218	0.766	2.655	52.703	114.105
	43.8472	-68.2657	0.758	2.62	57.8459	131.538
	45.6803	-67.7603	0.861	2.084	53.055	128.603
	40.3825	-69.0828	0.725	1.894	55.6999	113.821
	32.2377	-62.5887	0.642	2.589	50.2145	90.3325
	42.5625	-72.2852	0.762	2.445	55.8563	115.706
	36.3448	-64.2914	0.769	4.149	47.2625	92.53
	34.4996	-64.3736	0.843	4.075	40.9248	76.3334
	wild type + 1 μM 2-APB + 20 μM PhTox-433
Genotype:	w1118
	EPSP amplitude (mV)	RMP (mV)	mEPSP amplitude (mV)	mEPSP frequency (Hz)	Quantal Content	NLSC Quantal Content
mean	35.5738	-63.2032	0.479083	1.59067	76.9423	152.31
stdev	6.24179	1.68558	0.143991	1.03869	13.704	32.8118
std error	1.80185	0.486586	0.0415666	0.299845	3.95602	9.47196
n	12	12	12	12	12	12
	34.1405	-61.1884	0.336	2.021	101.609	195.243
	37.6037	-62.577	0.416	1.536	90.3935	187.586
	38.9638	-62.4214	0.472	2.6	82.5505	178.687
	40.2966	-62.7819	0.437	1.734	92.2118	206.596
	38.1068	-64.1846	0.523	1.605	72.862	149.822
	40.6353	-65.2078	0.674	1.685	60.2898	131.152
	35.7321	-61.2938	0.541	2.481	66.0483	132.413
	46.7885	-65.4585	0.818	3.702	57.1987	150.545
	29.7376	-63.8312	0.344	0.449	86.4465	144.748
	30.6067	-61.6492	0.413	0.45	74.1081	129.373
	30.9881	-65.9787	0.431	0.416	71.8981	121.419
	23.2858	-61.8664	0.344	0.409	67.6912	100.137
