# Supplementary material for: Maintenance of homeostatic plasticity at the Drosophila neuromuscular synapse requires continuous IP3-directed signaling
Source: eLife. 2019 Jun 10;8:e39643. doi: 10.7554/eLife.39643 (PMC6557630; doi:10.7554/eLife.39643)
Supplement: Figure 6—source data 1. — Values as in Figure 1—source data 1. [file elife-39643-fig6-data1.xlsx]

## Sheet: Figure 6 raw data
Panels A-F	wild type + 100 μM Ryanodine
Genotype:	w1118
	EPSP amplitude (mV)	RMP (mV)	mEPSP amplitude (mV)	mEPSP frequency (Hz)	Quantal Content	NLS Quantal Content
mean	34.5884	-66.4411	0.780294	3.73524	45.0882	84.012
stdev	4.47608	3.53352	0.0865923	1.28193	9.22391	22.4156
std error	1.08561	0.857004	0.0210017	0.310914	2.23713	5.43658
n	17	17	17	17	17	17
	26.9783	-69.0498	0.765	4.035	35.2658	53.537
	37.0042	-66.2527	0.837	3.189	44.2105	85.8928
	39.3815	-62.8555	0.86	2.22	45.7924	99.6661
	29.3001	-62.2745	0.749	5.76	39.119	65.7905
	39.2152	-69.4744	0.647	3.551	60.6108	119.65
	31.175	-62.5061	0.938	6.763	33.2357	58.3045
	37.6653	-66.8965	0.73	2.175	51.5963	101.133
	33.8448	-63.2407	0.692	2.256	48.9086	90.9256
	27.2829	-66.3529	0.898	3.078	30.3818	47.2741
	38.104	-73.1684	0.704	3.049	54.125	99.8901
	35.2582	-69.5391	0.767	4.504	45.9689	82.5711
	40.7385	-72.6252	0.635	4.842	64.1552	126.552
	38.358	-69.4085	0.77	3.666	49.8156	96.3639
	35.1256	-63.7734	0.791	4.543	44.4066	84.7661
	34.0168	-63.384	0.877	2.483	38.7877	72.3039
	36.3565	-64.8227	0.851	3.085	42.722	83.1008
	28.1974	-63.8747	0.754	4.3	37.3971	60.483
	GluRIIA + 100 μM Ryanodine
Genotype:	w; GluRIIASP16
	EPSP amplitude (mV)	RMP (mV)	mEPSP amplitude (mV)	mEPSP frequency (Hz)	Quantal Content	NLSC Quantal Content
mean	25.3623	-66.2264	0.495067	1.33853	51.5257	78.436
stdev	4.36405	3.19255	0.0474514	0.421695	9.35587	18.6012
std error	1.12679	0.824313	0.0122519	0.108881	2.41568	4.80281
n	15	15	15	15	15	15
	26.5021	-62.548	0.484	1.453	54.7565	86.2721
	31.3343	-71.4744	0.533	0.734	58.7886	95.5277
	27.573	-68.1805	0.537	2.155	51.3464	79.322
	18.5742	-67.2094	0.452	1.968	41.0933	54.1106
	24.3433	-68.3332	0.452	0.891	53.857	78.1404
	29.1873	-66.1101	0.464	1.46	62.9038	102.032
	25.5579	-62.978	0.449	0.901	56.9218	87.6007
	24.3744	-63.4961	0.458	1.087	53.2192	79.6267
	26.7382	-65.3112	0.448	1.197	59.6834	92.5374
	24.7893	-65.3885	0.542	1.326	45.7368	68.144
	29.1631	-70.6023	0.526	0.967	55.4432	86.8763
	29.6309	-65.2209	0.481	1.219	61.6026	101.641
	14.9193	-62.1412	0.47	1.176	31.7432	40.0194
	21.2624	-63.0725	0.61	1.729	34.8564	49.1611
	26.4852	-71.3295	0.52	1.815	50.9331	75.5296
	wild type + 10 μM Dantrolene
Genotype:	w1118
	EPSP amplitude (mV)	RMP (mV)	mEPSP amplitude (mV)	mEPSP frequency (Hz)	Quantal Content	NLS Quantal Content
mean	29.2125	-64.3127	0.80844	3.21788	37.2717	65.0271
stdev	8.22413	2.31262	0.182956	1.06449	11.7459	25.3931
std error	1.64483	0.462523	0.0365912	0.212898	2.34918	5.07861
n	25	25	25	25	25	25
	36.432	-66.3026	0.721	6.309	50.5299	96.7019
	37.3818	-67.5633	0.895	5.322	41.7674	80.6246
	27.7228	-64.8005	0.944	2.662	29.3673	46.6609
	24.5861	-62.9677	0.577	3.868	42.6103	64.2637
	32.5281	-63.2122	0.772	3.467	42.1349	75.8229
	35.5744	-63.2846	0.793	3.232	44.8605	87.1804
	33.385	-64.15	0.679	2.741	49.1679	89.4347
	34.9804	-67.9835	0.866	3.48	40.3931	73.2505
	28.7796	-61.505	0.752	1.806	38.2707	64.0497
	15.4842	-63.4066	0.771	3.04	20.0832	25.452
	26.9119	-63.4615	1.228	2.524	21.9153	34.5852
	28.2508	-66.9006	1.215	2.854	23.2517	36.7539
	38.7065	-64.2292	0.696	2.973	55.6128	116.21
	33.141	-61.3994	0.962	2.018	34.4501	64.2923
	34.0456	-64.2205	0.858	2.039	39.6802	73.3066
	35.6182	-62.5658	1.124	2.32	31.6888	62.2373
	21.576	-63.8579	0.499	5.332	43.2385	61.0824
	25.2224	-62.2414	0.586	2.864	43.0416	66.1304
	5.60196	-62.9405	0.76	2.894	7.37099	7.98419
	30.1574	-64.7313	0.705	3.159	42.7764	71.7177
	28.2131	-62.4008	0.827	2.734	34.115	55.897
	35.8699	-71.2837	0.908	3.086	39.5043	70.7067
	12.208	-62.9027	0.688	3.906	17.7443	21.3133
	34.8403	-66.6444	0.676	3.199	51.5389	94.4922
	33.0957	-62.8624	0.709	2.618	46.6794	85.528
	GluRIIA + 10 μM Dantrolene
Genotype:	w; GluRIIASP16
	EPSP amplitude (mV)	RMP (mV)	mEPSP amplitude (mV)	mEPSP frequency (Hz)	Quantal Content	NLSC Quantal Content
mean	16.0234	-64.8178	0.463519	0.857148	34.741	46.5224
stdev	6.52314	3.08529	0.0429887	0.285539	14.8493	24.2882
std error	1.25538	0.593764	0.00827318	0.0549519	2.85775	4.67427
n	27	27	27	27	27	27
	7.26907	-61.7421	0.44	0.936	16.5206	18.3832
	14.4003	-63.7987	0.427	1.266	33.7244	41.9005
	24.5481	-63.8235	0.482	1.191	50.9296	76.3018
	16.242	-63.8625	0.443	0.817	36.6637	46.9984
	27.3588	-63.6686	0.396	0.594	69.088	109.904
	18.1942	-65.5664	0.416	1.089	43.7361	57.6059
	14.6594	-62.7944	0.488	1.65	30.0398	37.6146
	16.5682	-62.6467	0.466	0.596	35.554	46.0582
	16.3942	-64.4401	0.438	0.763	37.4297	48.0012
	13.5694	-61.6129	0.431	0.833	31.4835	38.8438
	7.31095	-61.6277	0.437	0.949	16.7299	18.6316
	9.37954	-69.102	0.483	0.817	19.4193	22.0318
	19.0432	-64.3198	0.441	1.181	43.1819	58.0584
	19.3898	-61.5396	0.479	0.97	40.4797	55.5304
	16.0807	-64.5888	0.404	0.767	39.8038	50.7437
	24.0442	-63.6643	0.493	0.818	48.7713	72.4042
	17.6489	-65.2405	0.459	0.95	38.4508	50.2341
	6.99572	-68.4915	0.519	0.626	13.4792	14.7981
	3.56927	-68.7878	0.491	0.368	7.26938	7.61433
	12.5559	-66.6275	0.52	0.419	24.1459	28.8777
	22.8507	-68.8905	0.58	0.806	39.3978	55.4626
	12.6383	-61.9079	0.543	0.786	23.275	28.238
	14.2276	-62.1278	0.414	0.693	34.3662	42.8109
	6.25675	-62.2631	0.46	0.851	13.6016	14.8909
	16.5473	-63.3546	0.459	1.203	36.0508	46.5519
	27.296	-72.8034	0.467	0.813	58.4497	87.1925
	24.5688	-70.7881	0.439	0.391	55.9654	80.4233
	GluRIII + 10 μM Dantrolene
Genotype:	elaV(C155)-Gal4/Y; Sca-Gal4/+; BG57-Gal4, UAS-GluRIII[RNAi]/+
	EPSP amplitude (mV)	RMP (mV)	mEPSP amplitude (mV)	mEPSP frequency (Hz)	Quantal Content	NLSC Quantal Content
mean	37.1313	-66.7172	0.5595	0.51625	66.8722	131.334
stdev	5.34465	4.75292	0.0493356	0.123332	11.8195	33.248
std error	1.88962	1.68041	0.0174428	0.0436045	4.17883	11.7549
n	8	8	8	8	8	8
	35.8086	-65.4225	0.571	0.382	62.7121	119.4
	32.0102	-63.0682	0.502	0.449	63.7654	113.479
	33.5415	-63.9563	0.613	0.565	54.717	100.129
	32.4198	-62.5213	0.521	0.432	62.2261	112.532
	43.31	-71.2054	0.502	0.538	86.2749	184.877
	42.0623	-67.0962	0.616	0.781	68.283	150.265
	33.1268	-64.1966	0.609	0.455	54.3953	98.2704
	44.7714	-76.2708	0.542	0.528	82.604	171.721
	GluRIII + 10 μM Dantrolene + 20 μM PhTox-433
Genotype:	elaV(C155)-Gal4/Y; Sca-Gal4/+; BG57-Gal4, UAS-GluRIII[RNAi]/+
	EPSP amplitude (mV)	RMP (mV)	mEPSP amplitude (mV)	mEPSP frequency (Hz)	Quantal Content	NLSC Quantal Content
mean	36.2451	-67.3485	0.388	0.391909	96.4734	183.76
std dev	4.86023	3.85241	0.0853241	0.18942	20.0044	45.326
std error	1.46541	1.16155	0.0257262	0.0571124	6.03156	13.6663
n	11	11	11	11	11	11
	38.3512	-70.2701	0.352	0.206	108.952	208.631
	40.5841	-66.5995	0.534	0.319	76.0002	161.641
	34.4565	-63.1467	0.555	0.214	62.0839	117.374
	26.2397	-63.5406	0.349	0.333	75.1854	116.894
	35.0817	-66.2849	0.29	0.215	120.972	223.971
	39.8989	-69.6351	0.429	0.676	93.0044	186.39
	31.4652	-69.8919	0.329	0.171	95.6388	157.78
	36.9718	-64.1671	0.322	0.452	114.819	228.948
	40.1865	-67.4013	0.352	0.672	114.166	237.448
	42.8108	-75.8934	0.369	0.478	116.018	231.305
	32.6499	-64.0032	0.387	0.575	84.3667	150.977
