# Supplementary material for: Maintenance of homeostatic plasticity at the Drosophila neuromuscular synapse requires continuous IP3-directed signaling
Source: eLife. 2019 Jun 10;8:e39643. doi: 10.7554/eLife.39643 (PMC6557630; doi:10.7554/eLife.39643)
Supplement: Figure 7—source data 1. — Values as in Figure 1—source data 1. [file elife-39643-fig7-data1.xlsx]

## Sheet: Figure 7 raw data
Note: see Figure 6 raw data file for additional control data
Panels A-C and E-G	Driver Control + 10 μM Dantrolene
Genotype:	elaV(C155)-Gal4/Y; Sca-Gal4/+; BG57-Gal4/+
	EPSP amplitude (mV)	RMP (mV)	mEPSP amplitude (mV)	mEPSP frequency (Hz)	Quantal Content	NLS Quantal Content
mean	39.8753	-67.5734	0.729286	0.860643	55.5035	118.182
std dev	6.89575	3.49648	0.128329	0.350369	10.1971	35.6158
std error	1.84297	0.934473	0.0342973	0.0936402	2.72528	9.51873
n	14	14	14	14	14	14
	43.1541	-73.5243	0.895	0.822	48.2169	99.7588
	46.0611	-71.6468	0.738	1.139	62.4134	143.2
	43.315	-69.6377	0.959	0.557	45.1668	99.0283
	34.056	-64.9827	0.676	0.677	50.3786	92.2997
	29.1364	-64.1627	0.698	0.891	41.7427	68.7544
	43.7797	-68.843	0.57	1.48	76.8065	172.707
	39.3956	-69.4315	0.754	0.62	52.2488	103.662
	29.8626	-66.3499	0.562	1.506	53.1362	87.2699
	32.7052	-62.0689	0.545	1.22	60.0096	109.868
	44.6328	-69.8282	0.697	0.613	64.0356	145.242
	48.0053	-70.8992	0.69	0.732	69.5729	171.108
	50.8299	-67.0432	0.859	0.536	59.1734	173.916
	39.0668	-62.659	0.875	0.392	44.6478	96.5722
	34.2534	-64.9505	0.692	0.864	49.4992	91.1611
	GluRIII + 10 μM Dantrolene
Genotype:	elaV(C155)-Gal4/Y; Sca-Gal4/+; BG57-Gal4, UAS-GluRIII[RNAi]/+
	EPSP amplitude (mV)	RMP (mV)	mEPSP amplitude (mV)	mEPSP frequency (Hz)	Quantal Content	NLSC Quantal Content
mean	31.4728	-65.4643	0.605214	0.1895	52.5894	90.7968
stdev	3.68658	3.34892	0.073249	0.0584791	8.10625	17.6509
std error	0.985281	0.895037	0.0195766	0.0156292	2.16649	4.71741
n	14	14	14	14	14	14
	37.1821	-69.6471	0.591	0.282	62.9138	118.001
	35.2939	-72.0475	0.517	0.144	68.2666	119.8
	26.1354	-60.8777	0.506	0.261	51.651	81.822
	29.8777	-63.1558	0.524	0.155	57.0184	96.3818
	38.0104	-71.0746	0.596	0.178	63.7758	120.067
	26.2483	-63.121	0.522	0.212	50.2842	78.443
	31.6512	-63.8281	0.656	0.185	48.2488	84.4566
	31.4156	-64.5157	0.568	0.078	55.3091	95.6237
	29.4086	-64.9806	0.664	0.158	44.2901	72.8714
	32.7314	-64.3301	0.677	0.277	48.3477	86.3894
	32.4013	-63.1547	0.746	0.16	43.4333	77.9652
	27.312	-63.2267	0.676	0.137	40.4024	64.4356
	29.9987	-67.8347	0.596	0.19	50.3334	81.8982
	32.9532	-64.7052	0.634	0.236	51.9766	92.9996
	IP3-sponge + 10 μM Dantrolene
Genotype:	elaV(C155)-Gal4/Y; Sca-Gal4/+; BG57-Gal4/IP3-sponge m49
	EPSP amplitude (mV)	RMP (mV)	mEPSP amplitude (mV)	mEPSP frequency (Hz)	Quantal Content	NLS Quantal Content
mean	41.2112	-67.5817	0.929417	1.56667	44.4999	96.5397
std dev	5.9006	4.9654	0.101969	0.364874	5.28002	20.0786
std error	1.70336	1.43339	0.029436	0.10533	1.52421	5.79621
n	12	12	12	12	12	12
	41.0238	-65.1355	0.879	2.191	46.671	102.799
	46.0709	-73.912	1.01	1.867	45.6147	101.15
	42.8243	-65.6591	0.966	1.447	44.3316	102.151
	39.8216	-64.2737	0.81	1.12	49.1625	105.987
	45.8319	-77.5467	1.061	1.451	43.1969	90.6572
	38.6717	-64.2174	0.89	1.719	43.4514	90.7242
	41.9991	-64.6174	0.979	1.77	42.9	98.1378
	53.8534	-74.6017	1.058	2.045	50.9011	140.051
	31.2403	-62.6346	1.006	1.499	31.054	54.4905
	33.3065	-63.4703	0.76	1.501	43.8244	80.1666
	40.7976	-67.9126	0.798	1.166	51.1247	107.322
	39.0935	-66.9998	0.936	1.024	41.7665	84.8411
	IP3-sponge + 10 μM Dantrolene + GluRIII RNAi
Genotype:	elaV(C155)-Gal4/Y; Sca-Gal4/+; BG57-Gal4, UAS-GluRIII[RNAi]/IP3-sponge m49
	EPSP amplitude (mV)	RMP (mV)	mEPSP amplitude (mV)	mEPSP frequency (Hz)	Quantal Content	NLS Quantal Content
mean	33.3378	-65.9655	0.676615	0.420615	50.283	90.4504
std dev	6.48909	3.82153	0.164041	0.219226	7.42358	15.6418
std error	1.79975	1.0599	0.0454968	0.0608023	2.05893	4.33826
n	13	13	13	13	13	13
	34.2704	-69.7013	0.657	0.279	52.1619	91.5098
	35.2286	-66.2792	0.67	0.272	52.58	97.7027
	24.4155	-62.4668	0.553	0.304	44.1509	66.5846
	23.1019	-62.3432	0.498	0.158	46.3894	68.1533
	31.4529	-65.9712	0.473	0.362	66.4967	113.478
	30.0277	-63.2365	0.551	0.275	54.4967	92.3687
	25.901	-65.1661	0.441	0.27	58.7325	89.6111
	33.7983	-66.0968	0.702	0.37	48.1457	86.6161
	43.8913	-75.8315	0.848	0.64	51.7586	105.925
	36.5503	-63.2369	0.776	0.574	47.1009	94.0268
	32.5857	-62.8979	0.92	0.322	35.4192	64.0498
	42.5294	-69.4722	0.874	0.829	48.6606	104.68
	39.6385	-64.8524	0.833	0.813	47.5853	101.15
	wild type
Genotype:	w1118
	EPSP amplitude (mV)	RMP (mV)	mEPSP amplitude (mV)	mEPSP frequency (Hz)	Quantal Content	NLSC Quantal Content
mean	33.7148	-64.6951	0.77895	1.7995	44.5892	82.3575
std dev	3.83363	2.31867	0.165048	0.905418	8.00364	17.8935
std error	0.857226	0.518471	0.036906	0.202458	1.78967	4.00112
n	20	20	20	20	20	20
	30.6734	-65.1362	0.847	1.973	36.2142	61.1971
	30.4467	-69.7943	1.044	2.634	29.1635	47.1569
	32.9655	-62.6856	0.769	1.039	42.868	78.446
	38.8584	-69.2299	0.701	1.75	55.4328	108.788
	27.6151	-63.3714	0.647	1.482	42.6818	68.4415
	37.5134	-63.7276	0.793	1.026	47.3057	96.3086
	34.5228	-61.7766	0.825	1.059	41.8458	80.6241
	33.477	-66.6066	0.776	1.287	43.1405	76.626
	40.8287	-64.8142	1.088	0.969	37.5264	82.6089
	37.9467	-62.8367	1.176	0.906	32.2676	67.3621
	30.6128	-68.3275	0.615	1.975	49.7769	81.7128
	37.3425	-65.3982	0.707	1.981	52.8183	104.647
	37.421	-62.3505	0.677	1.444	55.2747	114.492
	29.8003	-65.4816	0.578	2.825	51.5575	85.1911
	33.5805	-64.6981	0.594	2.65	56.5328	102.703
	32.6811	-62.309	0.802	1.206	40.7495	74.3557
	30.0696	-63.8487	0.577	1.226	52.1138	87.9081
	37.898	-62.5492	0.793	1.73	47.7907	100.059
	30.4789	-65.5065	0.835	4.719	36.5017	61.2095
	29.5625	-63.4525	0.735	2.109	40.2211	67.3123
	wild type + 20 μM PhTox-433
Genotype:	w1118
	EPSP amplitude (mV)	RMP (mV)	mEPSP amplitude (mV)	mEPSP frequency (Hz)	Quantal Content	NLSC Quantal Content
mean	36.4533	-65.0457	0.654917	1.41375	57.1731	111.995
std dev	3.29485	3.79694	0.105225	0.549571	12.2546	27.1875
std error	0.951142	1.09608	0.0303758	0.158647	3.53759	7.84835
n	12	12	12	12	12	12
	41.1788	-71.6732	0.49	2.807	84.0383	169.497
	31.2494	-62.3717	0.656	0.991	47.6362	83.8355
	37.7742	-62.713	0.668	1.466	56.5482	117.685
	38.3782	-61.9289	0.885	1.023	43.3652	92.97
	30.4995	-62.0703	0.592	1.023	51.5195	89.3182
	35.0382	-62.3848	0.699	1.033	50.1262	97.1541
	35.9393	-64.8092	0.616	1.954	58.343	112.287
	36.9888	-62.9542	0.744	1.139	49.7161	100.847
	38.8317	-70.4755	0.544	1.803	71.3818	137.943
	40.7534	-67.342	0.569	1.18	71.6229	151.399
	35.7255	-70.1398	0.661	1.012	54.0477	97.522
	35.0833	-61.6863	0.735	1.534	47.7324	93.4829
	Driver Control
Genotype:	elaV(C155)-Gal4/Y; Sca-Gal4/+; BG57-Gal4/+
	EPSP amplitude (mV)	RMP (mV)	mEPSP amplitude (mV)	mEPSP frequency (Hz)	Quantal Content	NLSC Quantal Content
mean	40.0579	-66.3725	0.677154	1.99131	61.0918	132.864
std dev	5.90062	3.71297	0.131288	2.90119	14.3991	44.9091
std error	1.63654	1.02979	0.0364127	0.804644	3.99359	12.4555
n	13	13	13	13	13	13
	42.6143	-65.7016	0.536	10.718	79.5044	181.901
	47.0989	-65.2743	0.644	0.428	73.135	195.39
	37.4845	-65.3317	0.797	1.51	47.032	93.6133
	38.8773	-62.4713	0.838	0.713	46.393	100.082
	36.9999	-64.8936	0.821	0.739	45.0669	89.0707
	27.6622	-62.2411	0.507	1.471	54.5605	88.4165
	32.8432	-64.053	0.518	0.826	63.4039	113.935
	37.12	-64.8681	0.825	0.461	44.9939	89.2391
	42.8731	-67.533	0.663	0.802	64.6653	144.654
	40.2823	-75.6571	0.701	1.782	57.464	108.479
	44.0031	-66.5969	0.477	5.14	92.2497	216.791
	42.9251	-66.1122	0.722	0.749	59.4531	136.351
	49.969	-72.109	0.754	0.548	66.2719	169.307
	Driver Control + 20 μM PhTox-433 prior to CNS excision
Genotype:	elaV(C155)-Gal4/Y; Sca-Gal4/+; BG57-Gal4/+
	EPSP amplitude (mV)	RMP (mV)	mEPSP amplitude (mV)	mEPSP frequency (Hz)	Quantal Content	NLSC Quantal Content
mean	39.7948	-66.8506	0.570917	0.721917	72.4765	152.742
std dev	2.93368	4.52488	0.120536	0.281619	15.1	35.7494
std error	0.846881	1.30622	0.0347958	0.0812963	4.359	10.3199
n	12	12	12	12	12	12
	43.4704	-67.5215	0.487	0.708	89.2615	203.215
	40.7655	-66.6778	0.477	0.888	85.4622	182.474
	39.7518	-77.6137	0.443	0.743	89.7332	164.261
	36.9256	-63.9465	0.408	0.424	90.504	180.775
	35.2722	-73.32	0.578	0.715	61.0246	105.823
	38.3064	-64.2567	0.566	1.485	67.6791	139.794
	42.4531	-65.3021	0.771	0.525	55.0624	126.224
	41.9567	-61.7933	0.559	0.593	75.0567	180.602
	40.7038	-65.0492	0.646	0.425	63.009	137.683
	42.7662	-68.7328	0.57	0.846	75.0284	164.241
	34.5717	-64.6393	0.804	0.604	42.9996	80.1011
	40.5946	-63.3538	0.542	0.707	74.8977	167.71
	Driver Control + 20 μM PhTox-433 after CNS excision
Genotype:	elaV(C155)-Gal4/Y; Sca-Gal4/+; BG57-Gal4/+
	EPSP amplitude (mV)	RMP (mV)	mEPSP amplitude (mV)	mEPSP frequency (Hz)	Quantal Content	NLSC Quantal Content
mean	37.8408	-66.0241	0.525308	0.705231	72.9204	149.737
std dev	4.92064	4.53043	0.0663041	0.265578	12.57	43.6096
std error	1.36474	1.25651	0.0183894	0.073658	3.48628	12.0951
n	13	13	13	13	13	13
	37.835	-62.5094	0.519	0.405	72.8998	152.444
	36.6091	-64.7086	0.421	0.441	86.9574	170.513
	39.1468	-63.9467	0.557	0.318	70.2816	149.342
	34.0175	-74.6025	0.532	1.17	63.9428	106.943
	39.8941	-64.6496	0.56	0.649	71.2394	153.011
	33.3229	-62.912	0.444	0.903	75.0516	138.224
	35.468	-62.7066	0.526	0.902	67.4297	131.654
	39.5745	-74.0735	0.682	0.456	58.0272	109.633
	34.2958	-65.2268	0.523	0.699	65.5752	120.52
	46.006	-72.397	0.562	1.035	81.8613	185.352
	28.6188	-61.9817	0.515	0.818	55.5705	92.246
	45.7496	-65.6018	0.444	0.52	103.04	260.951
	41.3928	-62.9964	0.544	0.852	76.0897	175.748
	IP3-sponge pre and post-synaptic
Genotype:	elaV(C155)-Gal4/Y; Sca-Gal4/+; BG57-Gal4/IP3-sponge m49
	EPSP amplitude (mV)	RMP (mV)	mEPSP amplitude (mV)	mEPSP frequency (Hz)	Quantal Content	NLSC Quantal Content
mean	40.387	-64.8859	0.825467	1.33847	50.0752	111.241
std dev	4.77327	3.22422	0.155408	0.323922	8.527	26.3379
std error	1.23245	0.832489	0.0401261	0.0836363	2.20166	6.8004
n	15	15	15	15	15	15
	31.109	-64.8259	0.758	1.696	41.0409	70.2456
	33.8253	-64.2664	0.738	1.243	45.8337	84.1693
	43.4557	-63.1727	1.179	0.82	36.8581	90.7562
	36.3363	-63.7626	0.702	1.579	51.7611	102.015
	44.774	-66.4196	0.683	1.115	65.5549	158.306
	40.5758	-62.7238	0.736	1.61	55.1301	124.713
	35.72	-66.1355	0.995	1.918	35.8995	67.6283
	34.3641	-62.5545	0.558	0.813	61.5844	116.999
	44.9562	-75.8499	0.985	1.519	45.6408	95.8155
	41.2619	-63.4633	0.756	1.322	54.5792	124.515
	42.4352	-64.3477	0.96	1.519	44.2034	102.982
	44.3114	-63.586	0.799	1.129	55.4586	139.403
	44.2713	-63.7098	0.904	1.466	48.9727	122.621
	44.9803	-64.7286	0.843	1.368	53.3574	134.035
	43.4289	-63.7417	0.786	0.96	55.253	134.414
	IP3-sponge pre and post-synaptic + 20 μM PhTox-433 prior to CNS excision
Genotype:	elaV(C155)-Gal4/Y; Sca-Gal4/+; BG57-Gal4/IP3-sponge m49
	EPSP amplitude (mV)	RMP (mV)	mEPSP amplitude (mV)	mEPSP frequency (Hz)	Quantal Content	NLSC Quantal Content
mean	40.3887	-65.5535	0.563846	0.990538	72.7933	161.912
std dev	6.35046	3.43901	0.0728066	0.412479	13.8267	46.0958
std error	1.7613	0.95381	0.0201929	0.114401	3.83483	12.7847
n	13	13	13	13	13	13
	42.2577	-67.5786	0.583	0.989	72.4831	159.201
	35.2982	-62.0628	0.423	0.6	83.4474	163.567
	49.9174	-67.663	0.623	1.63	80.1243	224.277
	38.9095	-67.6956	0.475	0.954	81.9147	164.09
	50.5301	-72.865	0.59	0.66	85.6443	219.482
	40.2638	-67.773	0.463	1.569	86.9629	180.312
	46.3483	-67.6504	0.545	0.903	85.0427	210.963
	42.4167	-62.2679	0.6	0.796	70.6945	171.147
	41.5624	-62.1612	0.554	0.602	75.0225	176.926
	36.3769	-67.0999	0.648	0.598	56.1372	106.283
	39.7182	-62.7051	0.56	0.586	70.9254	156.324
	28.0408	-61.9442	0.67	1.572	41.852	68.5826
	33.4127	-62.7286	0.596	1.418	56.0616	103.706
	IP3-sponge pre and post-synaptic + 20 μM PhTox-433 after CNS excision
Genotype:	elaV(C155)-Gal4/Y; Sca-Gal4/+; BG57-Gal4/IP3-sponge m49
	EPSP amplitude (mV)	RMP (mV)	mEPSP amplitude (mV)	mEPSP frequency (Hz)	Quantal Content	NLSC Quantal Content
mean	34.4355	-64.8728	0.561077	0.656538	65.0033	125.634
std dev	5.77418	3.11524	0.138402	0.311166	19.8335	52.8538
std error	1.60147	0.864013	0.0383859	0.0863018	5.50083	14.659
n	13	13	13	13	13	13
	30.3819	-63.8631	0.345	0.775	88.0634	149.596
	43.4767	-63.3877	0.394	0.88	110.347	270.739
	36.468	-63.9074	0.447	0.727	81.5838	161.051
	30.6037	-61.9104	0.554	0.436	55.2414	96.1693
	23.2099	-66.5914	0.648	0.498	35.8178	51.3912
	34.2015	-62.6344	0.738	0.462	46.3436	87.5849
	34.6153	-65.5985	0.723	0.584	47.8774	88.3157
	36.829	-62.593	0.578	0.539	63.718	129.334
	38.0277	-63.1504	0.739	0.311	51.4583	107.173
	26.9011	-71.74	0.411	0.379	65.4528	97.5605
	33.5349	-64.6287	0.458	0.434	73.2204	132.973
	36.1537	-62.5974	0.593	1.256	60.9674	121.449
	43.2583	-70.7443	0.666	1.254	64.9524	139.907
