# Supplementary material for: Maintenance of homeostatic plasticity at the Drosophila neuromuscular synapse requires continuous IP3-directed signaling
Source: eLife. 2019 Jun 10;8:e39643. doi: 10.7554/eLife.39643 (PMC6557630; doi:10.7554/eLife.39643)
Supplement: Figure 8—source data 1. — Values as in Figure 1—source data 1. [file elife-39643-fig8-data1.xlsx]

## Sheet: Figure 8 raw data
Panels A-F and H	Postsynaptic Driver control
Genotype:	BG57-Gal4/+
	EPSP amplitude (mV)	RMP (mV)	mEPSP amplitude (mV)	mEPSP frequency (Hz)	Quantal Content	NLS Quantal Content
mean	38.6767	-67.564	0.761071	2.81036	51.5649	103.576
std dev	3.919	3.67933	0.106286	0.70925	7.89531	19.7225
std error	1.0474	0.983344	0.0284061	0.189555	2.11011	5.27105
n	14	14	14	14	14	14
	40.3865	-70.3981	0.968	2.889	41.7216	83.8341
	29.7303	-62.9627	0.699	2.366	42.5326	71.7817
	39.3925	-67.2501	0.868	2.188	45.3831	92.6063
	37.5899	-64.4731	0.702	2.54	53.5469	108.12
	38.5741	-69.8811	0.885	2.553	43.5865	84.2892
	44.1065	-70.997	0.822	2.931	53.6576	117.811
	40.2367	-67.6702	0.706	4.804	56.9924	118.253
	34.5107	-63.7735	0.735	3.394	46.9533	88.2238
	41.4043	-69.5981	0.708	3.436	58.4806	121.877
	43.7917	-75.5575	0.695	2.449	63.0096	129.076
	38.7087	-68.6208	0.68	2.844	56.9245	112.133
	33.8403	-63.3258	0.744	2.22	45.4843	84.4658
	41.4747	-68.0907	0.872	2.04	47.5627	101.437
	37.7273	-63.2971	0.571	2.691	66.0724	136.153
	Postsynaptic Driver Control + GluRIIA
Genotype:	GluRIIASP16; BG57-Gal4/+
	EPSP amplitude (mV)	RMP (mV)	mEPSP amplitude (mV)	mEPSP frequency (Hz)	Quantal Content	NLSC Quantal Content
mean	26.7582	-65.1657	0.405	0.698643	66.6838	105.369
std dev	3.62128	2.82797	0.037359	0.202461	11.2272	24.7762
std error	0.967829	0.755808	0.0099846	0.05411	3.00061	6.62173
n	14	14	14	14	14	14
	22.904	-66.5542	0.407	0.41	56.2752	80.2999
	30.4706	-61.7158	0.426	0.537	71.5273	124.37
	20.5446	-62.2079	0.442	0.619	46.481	64.9649
	21.8879	-71.5297	0.41	0.867	53.3852	72.9771
	32.5162	-67.704	0.402	0.631	80.8862	139.09
	27.6343	-66.6296	0.412	0.651	67.0736	104.904
	25.558	-67.7922	0.384	0.787	66.5573	99.1236
	32.1863	-63.5384	0.381	0.821	84.4785	150.232
	25.8859	-67.1362	0.34	0.781	76.1351	114.59
	27.9317	-61.7226	0.421	0.519	66.3461	108.664
	25.8138	-64.3351	0.384	0.418	67.2234	102.987
	26.1599	-63.7628	0.355	0.826	73.6898	114.186
	25.3233	-63.1846	0.493	1.171	51.3656	78.543
	29.7978	-64.5063	0.413	0.743	72.1495	120.236
	Postsynaptic IP3-sponge
Genotype:	BG57-Gal4/IP3-sponge m49
	EPSP amplitude (mV)	RMP (mV)	mEPSP amplitude (mV)	mEPSP frequency (Hz)	Quantal Content	NLSC Quantal Content
mean	38.3161	-65.684	0.851867	2.14333	45.4182	93.5724
std dev	4.14585	2.88449	0.106974	0.936325	5.8676	18.7283
std error	1.07045	0.744772	0.0276205	0.241758	1.51501	4.83564
n	15	15	15	15	15	15
	32.2877	-63.3831	0.824	1.558	39.1841	69.9701
	38.6875	-61.394	0.828	2.046	46.724	101.992
	37.9803	-63.7131	0.792	1.519	47.9549	98.9261
	38.5064	-68.2441	0.935	4.339	41.1834	81.0907
	36.6122	-64.7641	0.897	1.171	40.8163	79.9855
	44.6791	-71.2	0.869	1.355	51.4144	114.314
	28.4146	-70.4859	0.611	1.982	46.505	71.8822
	40.4536	-66.0989	0.958	2.113	42.2272	90.1506
	39.359	-64.6151	0.791	2.294	49.7585	105.308
	37.871	-62.741	0.792	1.468	47.8169	99.749
	38.0199	-65.3033	0.857	2.915	44.3639	89.6041
	44.599	-68.978	0.781	1.761	57.1049	131.185
	35.8952	-66.0261	1.058	1.066	33.9274	64.2738
	40.8372	-63.093	0.796	3.012	51.303	116.255
	40.5385	-65.2209	0.989	3.551	40.9894	88.8997
	Postsynaptic IP3-sponge + GluRIIA
Genotype:	GluRIIASP16; BG57-Gal4/IP3-sponge m49
	EPSP amplitude (mV)	RMP (mV)	mEPSP amplitude (mV)	mEPSP frequency (Hz)	Quantal Content	NLSC Quantal Content
	27.7866	-65.2822	0.51025	1.36744	56.1887	92.1447
	5.34161	3.64978	0.106275	0.614729	13.3157	31.4395
	1.3354	0.912445	0.0265687	0.153682	3.32892	7.85988
	16	16	16	16	16	16
	25.9147	-70.3069	0.629	2.707	41.1998	60.829
	25.6222	-64.6647	0.577	1.287	44.4059	67.6058
	32.2853	-65.3336	0.503	1.281	64.1854	112.323
	33.4281	-67.6861	0.553	1.92	60.4486	106.105
	29.1635	-62.9243	0.567	1.814	51.4348	85.7126
	24.8418	-72.9865	0.801	0.881	31.0135	44.2637
	20.5257	-66.6196	0.556	2.635	36.9168	50.4253
	37.241	-68.4887	0.484	1.358	76.9442	146.414
	21.7423	-66.8674	0.45	1.374	48.3163	67.3732
	24.3227	-63.2237	0.449	1.095	54.1709	81.1148
	26.037	-64.0148	0.462	0.889	56.357	86.9413
	24.7359	-57.1328	0.384	0.892	64.4164	101.999
	24.4243	-62.023	0.374	0.752	65.3055	98.8156
	23.7027	-63.0802	0.396	0.649	59.8552	88.5875
	37.879	-64.2707	0.502	1.096	75.4561	153.996
	32.7188	-64.8927	0.477	1.249	68.593	121.808
	Presynaptic Driver Control
Genotype:	elaV(C155)-Gal4/Y
	EPSP amplitude (mV)	RMP (mV)	mEPSP amplitude (mV)	mEPSP frequency (Hz)	Quantal Content	NLSC Quantal Content
mean	38.7312	-66.5636	0.954	2.59547	41.8642	86.1771
std dev	4.7291	4.13246	0.160069	0.941694	9.44759	23.8038
std error	1.14698	1.00227	0.0388224	0.228394	2.29138	5.77326
n	17	17	17	17	17	17
	39.0909	-67.3586	0.721	2.772	54.2177	109.602
	38.4267	-62.8941	1.076	2.271	35.7125	75.5272
	41.3109	-69.6198	1.251	2.538	33.0223	68.6323
	33.3416	-62.6598	0.917	2.576	36.3594	67.192
	34.0052	-63.7064	0.933	2.246	36.4472	67.6652
	36.4991	-63.2721	1.137	2.392	32.1012	63.9634
	40.3727	-67.5355	0.856	1.875	47.1644	98.4026
	28.9926	-67.5366	1.111	1.463	26.096	41.6816
	32.1784	-62.7376	0.948	1.408	33.9434	60.8731
	45.2096	-74.1976	0.988	4.087	45.7588	98.8197
	41.3067	-65.7178	0.799	2.696	51.698	113.756
	38.2218	-63.281	1.155	2.603	33.0924	69.17
	37.7789	-65.1471	0.745	4.247	50.7099	101.977
	46.4029	-74.3787	0.843	4.541	55.0449	122.305
	45.1847	-73.5277	1.007	2.543	44.8706	97.7476
	39.6384	-62.4899	1.012	1.21	39.1684	86.4285
	40.4687	-65.5207	0.719	2.655	56.2847	121.267
	Presynaptic Driver Control + GluRIIA
Genotype:	elaV(C155)-Gal4/Y; GluRIIASP16
	EPSP amplitude (mV)	RMP (mV)	mEPSP amplitude (mV)	mEPSP frequency (Hz)	Quantal Content	NLSC Quantal Content
mean	29.5348	-65.062	0.4906	1.3454	60.3326	101.242
std dev	4.53274	2.83889	0.0442215	0.611546	8.49062	23.5386
std error	1.17035	0.732999	0.0114179	0.157901	2.19227	6.07765
n	15	15	15	15	15	15
	36.7551	-69.4888	0.575	3.31	63.9219	118.901
	31.0701	-64.8981	0.484	0.939	64.1944	109.702
	30.6134	-69.5085	0.565	1.724	54.183	88.1071
	24.5462	-61.9783	0.487	1.022	50.4029	76.4864
	29.3694	-65.0551	0.544	1.334	53.9879	88.6946
	27.863	-64.3067	0.478	1.175	58.2908	93.2612
	26.7449	-64.271	0.498	0.845	53.7045	83.9262
	36.3667	-65.9525	0.476	1.269	76.4007	146.589
	28.9483	-62.0159	0.458	1.185	63.206	105.691
	29.7796	-61.7083	0.441	0.92	67.5275	115.488
	29.0504	-65.3145	0.431	1.157	67.4024	109.726
	38.131	-66.6967	0.516	1.37	73.8972	146.961
	25.7531	-69.9145	0.474	1.351	54.3315	80.1655
	24.1842	-63.1405	0.499	0.827	48.4653	72.4069
	23.8465	-61.6803	0.433	1.753	55.0727	82.5279
	Presynaptic IP3-sponge
Genotype:	elaV(C155)-Gal4/Y; ; IP3-sponge m49/+
	EPSP amplitude (mV)	RMP (mV)	mEPSP amplitude (mV)	mEPSP frequency (Hz)	Quantal Content	NLSC Quantal Content
mean	40.8167	-69.865	1.09444	3.51919	37.6236	77.9246
std dev	6.17674	4.99969	0.17371	1.33694	5.07054	14.6041
std error	1.54419	1.24992	0.0434276	0.334235	1.26764	3.65103
n	16	16	16	16	16	16
	42.5963	-78.0039	0.98	4.126	43.4656	84.2401
	40.8362	-69.4783	1.007	3.069	40.5524	83.4073
	40.7654	-69.4108	0.98	5.139	41.5974	85.4766
	36.0769	-63.3951	0.812	2.101	44.4297	87.3816
	33.4758	-66.4145	1.032	4.152	32.4378	57.7268
	35.8872	-63.9872	1.001	2.633	35.8514	69.6206
	27.2886	-65.7521	0.994	3.192	27.4533	42.9117
	36.8615	-64.2239	0.898	1.924	41.0484	81.5464
	44.5342	-72.5171	1.209	4.528	36.8356	80.0247
	45.4008	-72.0207	1.467	7.166	30.948	69.3168
	47.3491	-74.4305	1.195	2.814	39.6227	90.2168
	47.1663	-74.9547	1.323	2.155	35.651	80.1495
	48.5476	-78.2814	1.171	4.046	41.4582	92.1126
	44.8961	-68.9264	1.038	3.059	43.2525	100.316
	46.8387	-72.1668	1.327	3.458	35.2967	82.0939
	34.547	-63.8767	1.077	2.745	32.077	60.2533
	Presynaptic IP3-sponge + GluRIIA
Genotype:	elaV(C155)-Gal4/Y; GluRIIASP16; IP3-sponge m49/+
	EPSP amplitude (mV)	RMP (mV)	mEPSP amplitude (mV)	mEPSP frequency (Hz)	Quantal Content	NLSC Quantal Content
	24.3228	-68.4098	0.4684	0.6206	51.5704	79.1834
	8.1773	4.34898	0.0442474	0.209642	15.5347	36.2907
	2.11137	1.1229	0.0114246	0.0541293	4.01105	9.37023
	15	15	15	15	15	15
	33.4044	-67.6657	0.512	0.907	65.243	114.483
	28.6695	-64.7942	0.506	0.749	56.6592	91.8766
	42.3934	-74.0091	0.485	0.652	87.4091	176.452
	29.4069	-74.7843	0.518	0.941	56.7702	86.9167
	27.6679	-74.0447	0.484	0.855	57.1651	85.2198
	24.7538	-62.6604	0.433	0.49	57.1681	86.7073
	24.4444	-71.4894	0.508	0.469	48.1189	68.7384
	14.6628	-64.6393	0.374	0.501	39.2053	48.79
	14.8255	-64.9749	0.45	0.46	32.9456	41.0659
	29.7523	-66.5443	0.484	0.795	61.4718	100.558
	23.9862	-63.6694	0.432	0.525	55.5237	82.3296
	18.4853	-69.6194	0.443	0.816	41.7276	54.3449
	11.5384	-67.0929	0.434	0.352	26.5861	31.2656
	24.2981	-74.7775	0.43	0.52	56.5071	79.2093
	16.5527	-65.3809	0.533	0.277	31.0558	39.7941
	Driver Control, 0.2 mM Ca2+
Genotype:	elaV(C155)-Gal4/Y; Sca-Gal4/+; BG57-Gal4/+
	EPSP amplitude (mV)	RMP (mV)	mEPSP amplitude (mV)	mEPSP frequency (Hz)	Quantal Content	NLSC Quantal Content
mean	9.69183	-63.757	0.911	1.71842	10.6002	12.6972
stdev	5.15506	1.46851	0.13507	0.726567	5.25197	7.06736
std error	1.48814	0.423922	0.0389915	0.209742	1.51611	2.04017
n	12	12	12	12	12	12
	10.0037	-63.1781	0.74	1.821	13.5185	15.6592
	4.98835	-61.6716	0.776	1.57	6.42828	6.90916
	14.3198	-64.7085	0.914	1.059	15.6672	19.3823
	4.7641	-62.9128	0.905	0.866	5.2642	5.63221
	5.69357	-62.8551	0.793	2.063	7.17979	7.78845
	18.9839	-64.0338	1.075	1.19	17.6595	23.7494
	13.8985	-65.7204	0.997	2.024	13.9403	17.0743
	2.2746	-66.4917	0.956	3.194	2.37929	2.45221
	13.4916	-63.8252	0.75	2.259	17.9888	22.0113
	5.78676	-61.8927	0.83	1.313	6.972	7.58231
	8.22093	-64.8126	1.114	0.773	7.37965	8.29069
	13.8761	-62.9813	1.082	2.489	12.8245	15.8354
	wild type + 0.2 mM Ca2+
Genotype:	w1118
	EPSP amplitude (mV)	RMP (mV)	mEPSP amplitude (mV)	mEPSP frequency (Hz)	Quantal Content	NLSC Quantal Content
mean	8.91989	-64.4752	0.836737	2.92011	10.653	12.3529
std dev	3.61959	2.5242	0.10424	0.68216	3.86048	5.10647
std error	0.830391	0.57909	0.0239143	0.156498	0.885655	1.17151
n	19	19	19	19	19	19
	3.66633	-61.539	0.787	3.063	4.65862	4.91027
	7.16235	-61.5016	0.708	2.852	10.1163	11.2425
	8.24442	-66.6673	0.836	2.064	9.86175	11.05
	7.5745	-63.4923	0.658	2.605	11.5114	12.8341
	6.04657	-64.3511	0.861	3.825	7.02273	7.6444
	7.08088	-64.2432	0.712	2.838	9.94506	10.9936
	6.86247	-64.9961	0.691	2.789	9.93122	10.9315
	9.16945	-62.3722	0.694	2.23	13.2125	15.1293
	8.34567	-66.1617	0.874	4.261	9.54883	10.7239
	1.73087	-60.7502	0.931	3.125	1.85915	1.90578
	7.84073	-66.3654	0.835	4.286	9.39009	10.4645
	13.0513	-61.8412	0.835	2.893	15.6303	19.1002
	8.77379	-63.8593	0.857	3.517	10.2378	11.6179
	14.6433	-67.9276	0.845	3.026	17.3293	21.3391
	12.0264	-65.5618	1	3.134	12.0264	14.3028
	8.76807	-64.0711	0.984	2.568	8.91064	10.107
	17.1781	-63.2544	0.957	2.403	17.9499	23.4486
	10.5787	-71.1155	0.933	2.026	11.3384	13.0388
	10.7342	-64.9583	0.9	1.977	11.9269	13.9203
	IP3-sponge, 0.2 mM Ca2+
Genotype:	elaV(C155)-Gal4/Y; Sca-Gal4/+; BG57-Gal4/IP3-sponge m49
	EPSP amplitude (mV)	RMP (mV)	mEPSP amplitude (mV)	mEPSP frequency (Hz)	Quantal Content	NLSC Quantal Content
mean	10.7234	-66.3727	1.0176	3.4086	10.4037	13.0633
std dev	6.78016	5.62541	0.141535	2.29403	5.98005	9.74965
std error	2.14407	1.77891	0.0447574	0.725437	1.89106	3.08311
n	10	10	10	10	10	10
	10.6398	-79.6384	1.14	3.104	9.33317	10.5902
	14.0482	-65.1908	0.945	1.822	14.8658	18.2814
	7.09942	-62.1368	0.923	1.685	7.69168	8.5313
	9.19421	-66.0636	0.864	3.25	10.6414	12.1046
	7.52649	-62.9995	0.946	1.489	7.95612	8.87072
	25.9145	-63.6168	1.081	1.673	23.9727	36.996
	3.89154	-65.6651	1.139	5.13	3.41663	3.60188
	6.65319	-62.7427	1.11	3.862	5.99386	6.59726
	4.70564	-72.9579	0.796	9.043	5.9116	6.26709
	17.5614	-62.7154	1.232	3.028	14.2544	18.793
	Driver Control, 0.3 mM Ca2+
Genotype:	elaV(C155)-Gal4/Y; Sca-Gal4/+; BG57-Gal4/+
	EPSP amplitude (mV)	RMP (mV)	mEPSP amplitude (mV)	mEPSP frequency (Hz)	Quantal Content	NLSC Quantal Content
mean	25.637	-65.5528	0.887538	1.77569	29.2866	45.9
std dev	6.39824	3.08279	0.117953	0.687166	8.25138	16.3153
std error	1.77455	0.855012	0.0327143	0.190585	2.28852	4.52505
n	13	13	13	13	13	13
	30.8908	-66.5687	0.665	2.556	46.4523	77.8668
	30.4728	-65.2162	0.912	1.145	33.4132	56.1696
	29.2215	-69.1257	0.981	0.816	29.7875	47.2296
	19.6206	-70.6507	0.871	1.845	22.5266	29.7687
	24.5665	-62.7649	0.849	2.163	28.9358	43.6842
	26.9232	-63.9662	1.014	1.367	26.5515	41.7471
	36.0581	-71.6545	1.117	2.651	32.2812	57.8094
	26.8223	-65.4792	0.941	1.478	28.504	44.217
	10.2744	-63.5578	0.881	1.708	11.6622	13.5557
	22.3959	-64.1077	0.881	2.001	25.421	36.4305
	23.012	-63.9059	0.751	0.923	30.6418	44.4966
	29.9377	-63.0045	0.763	3.05	39.2368	66.5121
	23.0847	-62.1847	0.912	1.381	25.3122	37.2129
	wild type + 0.3 mM Ca2+
Genotype:	w1118
	EPSP amplitude (mV)	RMP (mV)	mEPSP amplitude (mV)	mEPSP frequency (Hz)	Quantal Content	NLSC Quantal Content
mean	23.386	-64.695	0.805	2.86333	29.3363	44.0227
std dev	5.32453	3.02091	0.0983214	1.35512	7.23343	15.6458
std error	1.53706	0.872061	0.0283829	0.391189	2.08811	4.51656
n	12	12	12	12	12	12
	28.0001	-67.4655	0.767	4.484	36.506	57.1704
	17.8356	-62.2793	0.666	2.369	26.7802	35.5533
	32.6871	-65.2947	0.792	2.358	41.2716	72.9338
	30.9739	-65.0467	0.744	1.624	41.6316	70.8898
	21.3076	-68.9878	0.721	5.097	29.5529	40.47
	17.7288	-63.7291	0.839	1.969	21.1309	27.8207
	26.1287	-64.2907	0.821	1.19	31.8255	49.0913
	24.5607	-70.8677	1.048	1.754	23.4358	33.6583
	17.2608	-62.9243	0.719	5.077	24.0066	31.4508
	24.7127	-61.2468	0.836	2.27	29.5607	45.2593
	21.1774	-62.4978	0.83	3.513	25.5149	36.0437
	18.2586	-61.71	0.877	2.655	20.8193	27.9311
	IP3-sponge, 0.3 mM Ca2+
Genotype:	elaV(C155)-Gal4/Y; Sca-Gal4/+; BG57-Gal4/IP3-sponge m49
	EPSP amplitude (mV)	RMP (mV)	mEPSP amplitude (mV)	mEPSP frequency (Hz)	Quantal Content	NLSC Quantal Content
mean	23.5114	-66.3256	0.9511	1.8766	25.5591	37.9637
std dev	4.28321	4.26579	0.178674	0.393314	6.75223	12.1784
std error	1.35447	1.34896	0.0565016	0.124377	2.13524	3.85114
n	10	10	10	10	10	10
	26.7148	-63.2049	0.956	1.752	27.9444	44.0022
	26.2706	-70.4485	0.997	1.72	26.3497	39.1265
	26.3366	-68.2065	0.794	1.467	33.1696	50.0113
	24.5008	-62.5676	0.863	1.901	28.3903	42.8615
	22.5055	-62.079	0.832	2.102	27.0499	39.33
	15.6279	-67.53	0.905	2.53	17.2684	21.628
	24.6	-72.4792	1.366	1.728	18.0088	25.6629
	26.6743	-62.7722	0.834	1.761	31.9835	50.4906
	25.9774	-62.058	0.826	1.324	31.4497	49.1792
	15.9058	-71.91	1.138	2.481	13.977	17.3451
	Driver Control, 0.4 mM Ca2+
Genotype:	elaV(C155)-Gal4/Y; Sca-Gal4/+; BG57-Gal4/+
	EPSP amplitude (mV)	RMP (mV)	mEPSP amplitude (mV)	mEPSP frequency (Hz)	Quantal Content	NLSC Quantal Content
mean	32.834	-67.6551	0.85025	1.63175	39.582	70.407
std dev	5.43555	5.70878	0.121721	0.470589	9.19575	20.9477
std error	1.56911	1.64798	0.0351379	0.135847	2.65459	6.04708
n	12	12	12	12	12	12
	32.6512	-62.5142	0.89	1.518	36.6867	66.7363
	26.7115	-63.1318	0.752	1.193	35.5207	55.9603
	30.2432	-66.2405	0.889	1.58	34.0193	56.387
	33.9696	-63.9742	0.649	1.355	52.3414	96.7865
	21.1829	-69.4707	1.105	1.638	19.1701	26.1369
	35.2174	-64.5859	0.907	1.048	38.8285	73.5628
	37.3395	-78.7108	0.968	1.431	38.5738	66.6113
	41.3885	-74.6863	0.818	2.236	50.5972	98.9634
	36.6143	-75.6599	0.877	1.882	41.7495	72.9169
	36.458	-67.1068	0.7	1.099	52.0829	98.7961
	33.487	-63.8597	0.856	2.587	39.1203	71.5686
	28.745	-61.9202	0.792	2.014	36.2942	60.4579
	wild type + 0.4 mM Ca2+
Genotype:	w1118
	EPSP amplitude (mV)	RMP (mV)	mEPSP amplitude (mV)	mEPSP frequency (Hz)	Quantal Content	NLSC Quantal Content
mean	28.347	-65.5168	0.8183	2.8819	35.0024	58.4538
std dev	6.90813	2.23499	0.0887707	0.601341	9.2158	20.4197
std error	2.18454	0.706766	0.0280718	0.190161	2.91429	6.45727
n	10	10	10	10	10	10
	36.2643	-68.9617	0.847	3.176	42.815	79.179
	30.9854	-65.6671	0.759	2.986	40.824	69.1343
	28.9803	-63.3843	0.883	4.114	32.8203	54.2405
	37.1058	-68.046	0.893	2.744	41.5518	79.2119
	33.0512	-62.654	0.785	2.171	42.1035	77.2418
	20.5554	-67.1699	0.809	2.353	25.4083	34.6335
	28.5337	-66.6579	0.618	3.567	46.171	73.5467
	14.4867	-65.7168	0.807	2.781	17.9513	22.1985
	27.9114	-64.276	0.842	2.515	33.1489	53.1044
	25.5963	-62.6337	0.94	2.412	27.2301	42.0478
	IP3-sponge, 0.4 mM Ca2+
Genotype:	elaV(C155)-Gal4/Y; Sca-Gal4/+; BG57-Gal4/IP3-sponge m49
	EPSP amplitude (mV)	RMP (mV)	mEPSP amplitude (mV)	mEPSP frequency (Hz)	Quantal Content	NLSC Quantal Content
mean	33.0898	-67.6744	0.979625	1.39762	35.3273	66.6504
std dev	10.2375	3.21889	0.187255	0.708294	12.6134	28.1979
std error	3.61952	1.13805	0.0662048	0.25042	4.4595	9.96947
n	8	8	8	8	8	8
	29.2566	-65.2923	0.709	0.963	41.2646	67.4891
	11.242	-70.4776	1.172	0.556	9.59218	11.1497
	35.4051	-62.5449	0.771	0.565	45.921	89.6971
	37.125	-67.8188	1.053	1.168	35.2564	67.4209
	38.5729	-70.9188	0.8	1.628	48.2162	92.1364
	44.7672	-71.8001	1.079	2.54	41.4895	91.6439
	29.1148	-65.5037	1.149	2.029	25.3393	41.2428
	39.235	-67.0392	1.104	1.732	35.539	72.4231
